# Supplementary material for: 8-Bromo-1,3-diphenyl-2,3-dihydro-1H-naphtho­[1,2-e][1,3]oxazine
Source: Acta Crystallogr Sect E Struct Rep Online. 2010 Jul 17;66(Pt 8):o2053–4. doi: 10.1107/S1600536810026553 (PMC3007280; doi:10.1107/S1600536810026553)
Supplement: Supplementary file 1 [file e-66-o2053-sup1.cif]

##############################################################################
###                                                                        ###
###        Electronic paper (Acta Crystallographica Section E)             ###
###                                                                        ###
##############################################################################
#                                                                            #
# This CIF contains the data in a paper accepted for publication in Acta     #
# Crystallographica Section E. It conforms to the requirements of Notes      #
# for Authors for Section E, and has been peer reviewed under the auspices   #
# of the IUCr Commission on Journals.                                        #
#                                                                            #
# Full details of the Crystallographic Information File format               #
# are given in the paper "The Crystallographic Information File (CIF):       #
# a New Standard Archive File for Crystallography" by S. R. Hall, F. H.      #
# Allen and I. D. Brown [Acta Cryst. (1991), A47, 655-685].                  #
#                                                                            #
# The current version of the core CIF dictionary is obtainable from          #
# ftp://ftp.iucr.org/pub/cif_core.dic. The current version number is 2.4.    #
#                                                                            #
# Software is freely available for graphical display of the structure(s) in  #
# this CIF.  For information consult the CIF home page http://www.iucr.org/  #
# cif/home.html                                                              #
#                                                                            #
# This file may be used for bona fide research purposes within the           #
# scientific community so long as proper attribution is given to the journal # 
# article from which it was obtained.                                        #
#                                                                            #
##############################################################################
                                             
data_global
_audit_creation_method     SHELXL-97
_journal_date_recd_electronic     2010-07-01
_journal_date_accepted     2010-07-05
_journal_name_full     'Acta Crystallographica, Section E'
_journal_year     2010
_journal_volume     66
_journal_issue      8
_journal_page_first     o2053
_journal_page_last     o2054
_journal_paper_category     QO
_journal_coeditor_code     TK2687
_publ_contact_author_name     'Jasinski, Jerry P.'
_publ_contact_author_address
;
Department of Chemistry
Keene State College
229 Main Street
Keene, New Hampshire 03435, USA
;
_publ_contact_author_email     jjasinski@keene.edu
_publ_contact_author_fax     ?
_publ_contact_author_phone     '603 358-2563'
_publ_section_title
;
8-Bromo-1,3-diphenyl-2,3-dihydro-1<i>H</i>-naphtho[1,2-<i>e</i>][1,3]oxazine
;
loop_
    _publ_author_name
    _publ_author_address
    'Jasinski, Jerry P.'
;
Department of Chemistry
Keene State College
229 Main Street
Keene, NH 03435-2001, USA
;
    'Pek, Albert E.'
;
Department of Chemistry
Keene State College
229 Main Street
Keene, NH 03435-2001, USA
;
    'Mayekar, A. N.'
;
Department of Studies in Chemistry
University of Mysore
Manasagangotri, Mysore 570 006, India
and SeQuent Scientific Ltd
Baikampady, New Mangalore 575 011 India
;
    'Yathirajan, H. S.'
;
Department of Studies in Chemistry
University of Mysore
Manasagangotri, Mysore 570 006, India
;
    'Narayana, B. '
;
Department of Studies in Chemistry
Mangalore University
Mangalagangotri 574 199, India
;
data_I
_chemical_name_systematic
;
8-Bromo-1,3-diphenyl-2,3-dihydro-1<i>H</i>-naphtho[1,2-<i>e</i>][1,3]oxazine
;
_chemical_name_common     ?
_chemical_formula_moiety     'C24 H18 Br N O'
_chemical_formula_sum     'C24 H18 Br N O'
_chemical_formula_iupac     'C24 H18 Br N O'
_chemical_formula_weight     416.30
_chemical_melting_point     ?
_symmetry_cell_setting     monoclinic
_symmetry_space_group_name_H-M     'P 21/c'
_symmetry_space_group_name_Hall     '-P 2ybc'
loop_
    _symmetry_equiv_pos_as_xyz
    'x, y, z'
    '-x, y+1/2, -z+1/2'
    '-x, -y, -z'
    'x, -y-1/2, z-1/2'
_cell_length_a     7.7617(11)
_cell_length_b     20.092(3)
_cell_length_c     11.5094(16)
_cell_angle_alpha     90.00
_cell_angle_beta     91.893(2)
_cell_angle_gamma     90.00
_cell_volume     1793.9(4)
_cell_formula_units_Z     4
_cell_measurement_reflns_used     5049
_cell_measurement_theta_min     2.63
_cell_measurement_theta_max     31.21
_cell_measurement_temperature     100
_exptl_crystal_description     block
_exptl_crystal_colour     colourless
_exptl_crystal_size_max     0.55
_exptl_crystal_size_mid     0.50
_exptl_crystal_size_min     0.35
_exptl_crystal_density_diffrn     1.541
_exptl_crystal_density_meas     ?
_exptl_crystal_density_method     'not measured'
_exptl_crystal_F_000     848
_exptl_absorpt_coefficient_mu     2.305
_exptl_absorpt_correction_type     multi-scan
_exptl_absorpt_process_details     '(SADABS; Bruker, 2008)'
_exptl_absorpt_correction_T_min     0.3637
_exptl_absorpt_correction_T_max     0.4992
_exptl_special_details
;
;
_diffrn_ambient_temperature     100
_diffrn_radiation_type     MoK\a
_diffrn_radiation_wavelength     0.71073
_diffrn_radiation_source     'fine-focus sealed tube'
_diffrn_radiation_monochromator     graphite
_diffrn_measurement_device_type     'Bruker APEXII CCD'
_diffrn_measurement_method     '\w scans'
_diffrn_detector_area_resol_mean     ?
_diffrn_reflns_number     14693
_diffrn_reflns_av_R_equivalents     0.0248
_diffrn_reflns_av_sigmaI/netI     0.0318
_diffrn_reflns_theta_min     2.03
_diffrn_reflns_theta_max     31.28
_diffrn_reflns_theta_full     25.00
_diffrn_measured_fraction_theta_max     0.911
_diffrn_measured_fraction_theta_full     0.999
_diffrn_reflns_limit_h_min     -11
_diffrn_reflns_limit_h_max     10
_diffrn_reflns_limit_k_min     -22
_diffrn_reflns_limit_k_max     28
_diffrn_reflns_limit_l_min     -16
_diffrn_reflns_limit_l_max     16
_refine_special_details
;
Refinement of <i>F</i>^2^ against ALL reflections. The weighted <i>R</i>-factor
<i>wR</i> and goodness of fit <i>S</i> are based on <i>F</i>^2^, conventional
<i>R</i>-factors <i>R</i> are based on <i>F</i>, with <i>F</i> set to zero for
negative <i>F</i>^2^. The threshold expression of <i>F</i>^2^ >
\s(<i>F</i>^2^) is used only for calculating <i>R</i>-factors(gt) <i>etc</i>.
and is not relevant to the choice of reflections for refinement.
<i>R</i>-factors based on <i>F</i>^2^ are statistically about twice as large
as those based on <i>F</i>, and <i>R</i>- factors based on ALL data will be
even larger.
;
_reflns_number_total     5341
_reflns_number_gt     4426
_reflns_threshold_expression     I>2sigma(I)
_refine_ls_structure_factor_coef     Fsqd
_refine_ls_matrix_type     full
_refine_ls_R_factor_all     0.0512
_refine_ls_R_factor_gt     0.0396
_refine_ls_wR_factor_gt     0.0985
_refine_ls_wR_factor_ref     0.1046
_refine_ls_goodness_of_fit_ref     1.034
_refine_ls_restrained_S_all     1.034
_refine_ls_number_reflns     5341
_refine_ls_number_parameters     244
_refine_ls_number_restraints     0
_refine_ls_hydrogen_treatment     constr
_refine_ls_weighting_scheme     calc
_refine_ls_weighting_details
         'calc w=1/[\s^2^(Fo^2^)+(0.0531P)^2^+1.7790P] where P=(Fo^2^+2Fc^2^)/3'
_atom_sites_solution_hydrogens     geom
_atom_sites_solution_primary     direct
_atom_sites_solution_secondary     difmap
_refine_ls_shift/su_max     0.001
_refine_ls_shift/su_mean     0.000
_refine_diff_density_max     1.636
_refine_diff_density_min     -0.835
_refine_ls_extinction_method     none
_refine_ls_extinction_coef     ?
loop_
    _atom_type_symbol
    _atom_type_description
    _atom_type_scat_dispersion_real
    _atom_type_scat_dispersion_imag
    _atom_type_scat_source
    'C' 'C' 0.0033 0.0016
                         'International Tables Vol C Tables 4.2.6.8 and 6.1.1.4'
    'H' 'H' 0.0000 0.0000
                         'International Tables Vol C Tables 4.2.6.8 and 6.1.1.4'
    'N' 'N' 0.0061 0.0033
                         'International Tables Vol C Tables 4.2.6.8 and 6.1.1.4'
    'O' 'O' 0.0106 0.0060
                         'International Tables Vol C Tables 4.2.6.8 and 6.1.1.4'
    'Br' 'Br' -0.2901 2.4595
                         'International Tables Vol C Tables 4.2.6.8 and 6.1.1.4'
_computing_data_collection     'APEX2 (Bruker, 2008)'
_computing_cell_refinement     'SAINT (Bruker, 2008)'
_computing_data_reduction     'SAINT (Bruker, 2008)'
_computing_structure_solution     'SHELXS97 (Sheldrick, 2008)'
_computing_structure_refinement     'SHELXTL (Sheldrick, 2008)'
_computing_molecular_graphics     'SHELXTL (Sheldrick, 2008)'
_computing_publication_material
                             'SHELXTL (Sheldrick, 2008) and PLATON (Spek, 2009)'
loop_
    _atom_site_type_symbol
    _atom_site_label
    _atom_site_fract_x
    _atom_site_fract_y
    _atom_site_fract_z
    _atom_site_U_iso_or_equiv
    _atom_site_adp_type
    _atom_site_calc_flag
    _atom_site_refinement_flags
    _atom_site_occupancy
    _atom_site_disorder_assembly
    _atom_site_disorder_group
    Br Br1 0.26837(3) 0.385264(10) 0.377762(19) 0.02407(8) Uani d . 1 . .
    C C11 0.1161(2) 0.04955(10) 0.22310(16) 0.0149(4) Uani d . 1 . .
    H H16 0.1739 0.0708 0.1584 0.018 Uiso calc R 1 . .
    C C7 0.1858(2) 0.08276(10) 0.33364(16) 0.0137(3) Uani d . 1 . .
    C C5 0.2088(2) 0.15294(10) 0.34152(16) 0.0144(3) Uani d . 1 . .
    C C8 0.2413(3) 0.04374(10) 0.42586(16) 0.0149(4) Uani d . 1 . .
    C C4 0.2910(2) 0.18121(10) 0.44282(16) 0.0153(4) Uani d . 1 . .
    C C9 0.3260(3) 0.07139(10) 0.52570(17) 0.0172(4) Uani d . 1 . .
    H H9 0.3645 0.0437 0.5860 0.021 Uiso calc R 1 . .
    C C10 0.3511(3) 0.13830(11) 0.53356(17) 0.0177(4) Uani d . 1 . .
    H H10 0.4081 0.1561 0.5988 0.021 Uiso calc R 1 . .
    C C3 0.3107(3) 0.25095(10) 0.45246(17) 0.0169(4) Uani d . 1 . .
    H H3 0.3651 0.2693 0.5181 0.020 Uiso calc R 1 . .
    C C2 0.2494(3) 0.29135(11) 0.36489(18) 0.0185(4) Uani d . 1 . .
    C C1 0.1708(3) 0.26470(11) 0.26294(18) 0.0193(4) Uani d . 1 . .
    H H1 0.1321 0.2928 0.2034 0.023 Uiso calc R 1 . .
    C C6 0.1517(3) 0.19715(10) 0.25210(17) 0.0170(4) Uani d . 1 . .
    H H6 0.1000 0.1799 0.1846 0.020 Uiso calc R 1 . .
    N N1 0.1653(3) -0.02094(9) 0.22166(16) 0.0231(4) Uani d . 1 . .
    H H2 0.2104 -0.0405 0.1636 0.028 Uiso calc R 1 . .
    C C12 0.1297(3) -0.05220(11) 0.32674(19) 0.0220(4) Uani d . 1 . .
    H H13 0.0061 -0.0483 0.3402 0.026 Uiso calc R 1 . .
    O O1 0.2269(2) -0.02379(7) 0.42750(12) 0.0207(3) Uani d . 1 . .
    C C13 -0.0762(2) 0.05797(9) 0.19911(16) 0.0131(3) Uani d . 1 . .
    C C14 -0.1404(3) 0.05611(10) 0.08416(17) 0.0154(4) Uani d . 1 . .
    H H27 -0.0651 0.0515 0.0235 0.018 Uiso calc R 1 . .
    C C19 0.1801(3) -0.12560(11) 0.33218(19) 0.0232(4) Uani d . 1 . .
    C C24 0.1387(3) -0.16039(11) 0.43087(18) 0.0215(4) Uani d . 1 . .
    H H18 0.0831 -0.1385 0.4901 0.026 Uiso calc R 1 . .
    C C22 0.2638(3) -0.26054(12) 0.3568(2) 0.0261(5) Uani d . 1 . .
    H H21 0.2919 -0.3053 0.3654 0.031 Uiso calc R 1 . .
    C C23 0.1781(3) -0.22716(11) 0.44351(19) 0.0233(4) Uani d . 1 . .
    H H22 0.1473 -0.2498 0.5102 0.028 Uiso calc R 1 . .
    C C20 0.2633(3) -0.15863(12) 0.2441(2) 0.0279(5) Uani d . 1 . .
    H H19 0.2902 -0.1361 0.1765 0.033 Uiso calc R 1 . .
    C C21 0.3069(3) -0.22641(13) 0.2574(2) 0.0284(5) Uani d . 1 . .
    H H20 0.3648 -0.2483 0.1991 0.034 Uiso calc R 1 . .
    C C15 -0.3168(3) 0.06123(11) 0.06044(18) 0.0196(4) Uani d . 1 . .
    H H26 -0.3592 0.0590 -0.0160 0.023 Uiso calc R 1 . .
    C C18 -0.1906(3) 0.06585(10) 0.28794(17) 0.0167(4) Uani d . 1 . .
    H H23 -0.1490 0.0669 0.3646 0.020 Uiso calc R 1 . .
    C C17 -0.3669(3) 0.07221(11) 0.26411(19) 0.0213(4) Uani d . 1 . .
    H H24 -0.4421 0.0781 0.3245 0.026 Uiso calc R 1 . .
    C C16 -0.4300(3) 0.06968(11) 0.1503(2) 0.0222(4) Uani d . 1 . .
    H H25 -0.5477 0.0736 0.1340 0.027 Uiso calc R 1 . .
loop_
    _atom_site_aniso_label
    _atom_site_aniso_U_11
    _atom_site_aniso_U_22
    _atom_site_aniso_U_33
    _atom_site_aniso_U_12
    _atom_site_aniso_U_13
    _atom_site_aniso_U_23
    Br1 0.03207(13) 0.01420(11) 0.02574(12) 0.00133(8) -0.00214(8) 0.00038(8)
    C11 0.0146(8) 0.0182(9) 0.0117(8) 0.0015(7) 0.0003(6) -0.0008(7)
    C7 0.0106(8) 0.0179(9) 0.0127(8) -0.0001(7) 0.0007(6) 0.0006(7)
    C5 0.0114(8) 0.0183(9) 0.0136(8) 0.0001(7) -0.0003(6) 0.0010(7)
    C8 0.0179(9) 0.0130(9) 0.0138(8) -0.0031(7) 0.0021(7) 0.0006(7)
    C4 0.0147(8) 0.0167(9) 0.0144(8) 0.0003(7) 0.0011(6) -0.0002(7)
    C9 0.0229(10) 0.0164(9) 0.0122(8) -0.0002(7) -0.0018(7) 0.0020(7)
    C10 0.0228(10) 0.0171(9) 0.0130(8) -0.0006(7) -0.0030(7) -0.0005(7)
    C3 0.0181(9) 0.0148(9) 0.0177(9) 0.0003(7) -0.0002(7) -0.0014(7)
    C2 0.0196(9) 0.0150(9) 0.0209(9) 0.0007(7) 0.0017(7) 0.0014(7)
    C1 0.0184(9) 0.0198(10) 0.0194(9) 0.0017(7) -0.0024(7) 0.0034(8)
    C6 0.0161(9) 0.0190(9) 0.0158(8) 0.0005(7) -0.0018(7) 0.0016(7)
    N1 0.0328(10) 0.0190(9) 0.0171(8) 0.0099(7) -0.0040(7) -0.0050(7)
    C12 0.0231(10) 0.0217(10) 0.0210(10) -0.0012(8) -0.0007(8) -0.0004(8)
    O1 0.0352(8) 0.0141(7) 0.0127(6) -0.0047(6) -0.0025(6) 0.0015(5)
    C13 0.0133(8) 0.0110(8) 0.0151(8) -0.0006(6) 0.0003(6) 0.0008(6)
    C14 0.0172(9) 0.0139(9) 0.0150(8) 0.0003(7) -0.0006(7) -0.0001(7)
    C19 0.0342(12) 0.0167(10) 0.0184(9) -0.0058(8) -0.0035(8) -0.0003(7)
    C24 0.0310(11) 0.0160(10) 0.0172(9) -0.0010(8) -0.0044(8) -0.0007(7)
    C22 0.0271(11) 0.0185(10) 0.0322(12) 0.0030(8) -0.0083(9) -0.0003(9)
    C23 0.0323(11) 0.0170(10) 0.0202(9) -0.0038(8) -0.0049(8) 0.0040(8)
    C20 0.0375(13) 0.0260(12) 0.0202(10) -0.0105(10) 0.0029(9) -0.0002(9)
    C21 0.0252(11) 0.0316(13) 0.0285(11) -0.0040(9) 0.0024(9) -0.0091(10)
    C15 0.0167(9) 0.0214(10) 0.0202(9) -0.0025(7) -0.0060(7) 0.0015(8)
    C18 0.0183(9) 0.0178(9) 0.0140(8) -0.0001(7) 0.0015(7) 0.0026(7)
    C17 0.0156(9) 0.0228(10) 0.0259(10) 0.0000(8) 0.0055(8) 0.0060(8)
    C16 0.0125(9) 0.0226(10) 0.0313(11) -0.0033(7) -0.0018(8) 0.0084(9)
_geom_special_details
;
All e.s.d.'s (except the e.s.d. in the dihedral angle between two l.s. planes)
are estimated using the full covariance matrix. The cell e.s.d.'s are taken
into account individually in the estimation of e.s.d.'s in distances, angles
and torsion angles; correlations between e.s.d.'s in cell parameters are only
used when they are defined by crystal symmetry. An approximate (isotropic)
treatment of cell e.s.d.'s is used for estimating e.s.d.'s involving l.s.
planes.
;
loop_
    _geom_bond_atom_site_label_1
    _geom_bond_atom_site_label_2
    _geom_bond_site_symmetry_2
    _geom_bond_distance
    _geom_bond_publ_flag
    Br1 C2 . 1.898(2) ?
    C11 N1 . 1.467(3) ?
    C11 C13 . 1.518(3) ?
    C11 C7 . 1.520(3) ?
    C11 H16 . 0.9800 ?
    C7 C8 . 1.377(3) ?
    C7 C5 . 1.424(3) ?
    C5 C6 . 1.420(3) ?
    C5 C4 . 1.428(3) ?
    C8 O1 . 1.361(2) ?
    C8 C9 . 1.418(3) ?
    C4 C3 . 1.414(3) ?
    C4 C10 . 1.421(3) ?
    C9 C10 . 1.361(3) ?
    C9 H9 . 0.9300 ?
    C10 H10 . 0.9300 ?
    C3 C2 . 1.367(3) ?
    C3 H3 . 0.9300 ?
    C2 C1 . 1.410(3) ?
    C1 C6 . 1.370(3) ?
    C1 H1 . 0.9300 ?
    C6 H6 . 0.9300 ?
    N1 C12 . 1.399(3) ?
    N1 H2 . 0.8600 ?
    C12 O1 . 1.477(3) ?
    C12 C19 . 1.527(3) ?
    C12 H13 . 0.9800 ?
    C13 C18 . 1.385(3) ?
    C13 C14 . 1.399(3) ?
    C14 C15 . 1.391(3) ?
    C14 H27 . 0.9300 ?
    C19 C24 . 1.381(3) ?
    C19 C20 . 1.388(3) ?
    C24 C23 . 1.383(3) ?
    C24 H18 . 0.9300 ?
    C22 C21 . 1.384(4) ?
    C22 C23 . 1.390(3) ?
    C22 H21 . 0.9300 ?
    C23 H22 . 0.9300 ?
    C20 C21 . 1.410(4) ?
    C20 H19 . 0.9300 ?
    C21 H20 . 0.9300 ?
    C15 C16 . 1.389(3) ?
    C15 H26 . 0.9300 ?
    C18 C17 . 1.393(3) ?
    C18 H23 . 0.9300 ?
    C17 C16 . 1.384(3) ?
    C17 H24 . 0.9300 ?
    C16 H25 . 0.9300 ?
loop_
    _geom_angle_atom_site_label_1
    _geom_angle_atom_site_label_2
    _geom_angle_atom_site_label_3
    _geom_angle_site_symmetry_1
    _geom_angle_site_symmetry_3
    _geom_angle
    _geom_angle_publ_flag
    N1 C11 C13 . . 111.12(16) ?
    N1 C11 C7 . . 110.33(15) ?
    C13 C11 C7 . . 115.09(16) ?
    N1 C11 H16 . . 106.6 ?
    C13 C11 H16 . . 106.6 ?
    C7 C11 H16 . . 106.6 ?
    C8 C7 C5 . . 118.64(17) ?
    C8 C7 C11 . . 119.26(18) ?
    C5 C7 C11 . . 121.90(16) ?
    C6 C5 C7 . . 122.55(17) ?
    C6 C5 C4 . . 117.61(18) ?
    C7 C5 C4 . . 119.84(17) ?
    O1 C8 C7 . . 123.66(17) ?
    O1 C8 C9 . . 114.54(17) ?
    C7 C8 C9 . . 121.75(18) ?
    C3 C4 C10 . . 120.77(18) ?
    C3 C4 C5 . . 120.17(18) ?
    C10 C4 C5 . . 119.06(18) ?
    C10 C9 C8 . . 120.16(18) ?
    C10 C9 H9 . . 119.9 ?
    C8 C9 H9 . . 119.9 ?
    C9 C10 C4 . . 120.50(18) ?
    C9 C10 H10 . . 119.8 ?
    C4 C10 H10 . . 119.8 ?
    C2 C3 C4 . . 119.77(18) ?
    C2 C3 H3 . . 120.1 ?
    C4 C3 H3 . . 120.1 ?
    C3 C2 C1 . . 121.2(2) ?
    C3 C2 Br1 . . 120.56(16) ?
    C1 C2 Br1 . . 118.21(15) ?
    C6 C1 C2 . . 119.62(19) ?
    C6 C1 H1 . . 120.2 ?
    C2 C1 H1 . . 120.2 ?
    C1 C6 C5 . . 121.57(18) ?
    C1 C6 H6 . . 119.2 ?
    C5 C6 H6 . . 119.2 ?
    C12 N1 C11 . . 111.40(17) ?
    C12 N1 H2 . . 124.3 ?
    C11 N1 H2 . . 124.3 ?
    N1 C12 O1 . . 113.24(18) ?
    N1 C12 C19 . . 114.31(19) ?
    O1 C12 C19 . . 102.55(16) ?
    N1 C12 H13 . . 108.8 ?
    O1 C12 H13 . . 108.8 ?
    C19 C12 H13 . . 108.8 ?
    C8 O1 C12 . . 114.47(15) ?
    C18 C13 C14 . . 118.95(17) ?
    C18 C13 C11 . . 121.92(17) ?
    C14 C13 C11 . . 119.11(17) ?
    C15 C14 C13 . . 120.09(19) ?
    C15 C14 H27 . . 120.0 ?
    C13 C14 H27 . . 120.0 ?
    C24 C19 C20 . . 119.0(2) ?
    C24 C19 C12 . . 117.2(2) ?
    C20 C19 C12 . . 123.8(2) ?
    C19 C24 C23 . . 121.4(2) ?
    C19 C24 H18 . . 119.3 ?
    C23 C24 H18 . . 119.3 ?
    C21 C22 C23 . . 119.2(2) ?
    C21 C22 H21 . . 120.4 ?
    C23 C22 H21 . . 120.4 ?
    C24 C23 C22 . . 120.1(2) ?
    C24 C23 H22 . . 119.9 ?
    C22 C23 H22 . . 119.9 ?
    C19 C20 C21 . . 119.9(2) ?
    C19 C20 H19 . . 120.1 ?
    C21 C20 H19 . . 120.1 ?
    C22 C21 C20 . . 120.3(2) ?
    C22 C21 H20 . . 119.8 ?
    C20 C21 H20 . . 119.8 ?
    C16 C15 C14 . . 120.37(19) ?
    C16 C15 H26 . . 119.8 ?
    C14 C15 H26 . . 119.8 ?
    C13 C18 C17 . . 120.99(18) ?
    C13 C18 H23 . . 119.5 ?
    C17 C18 H23 . . 119.5 ?
    C16 C17 C18 . . 119.8(2) ?
    C16 C17 H24 . . 120.1 ?
    C18 C17 H24 . . 120.1 ?
    C17 C16 C15 . . 119.76(19) ?
    C17 C16 H25 . . 120.1 ?
    C15 C16 H25 . . 120.1 ?
loop_
    _geom_torsion_atom_site_label_1
    _geom_torsion_atom_site_label_2
    _geom_torsion_atom_site_label_3
    _geom_torsion_atom_site_label_4
    _geom_torsion_site_symmetry_1
    _geom_torsion_site_symmetry_2
    _geom_torsion_site_symmetry_3
    _geom_torsion_site_symmetry_4
    _geom_torsion
    _geom_torsion_publ_flag
    N1 C11 C7 C8 . . . . -16.2(2) ?
    C13 C11 C7 C8 . . . . 110.5(2) ?
    N1 C11 C7 C5 . . . . 158.55(18) ?
    C13 C11 C7 C5 . . . . -74.7(2) ?
    C8 C7 C5 C6 . . . . -178.32(19) ?
    C11 C7 C5 C6 . . . . 6.9(3) ?
    C8 C7 C5 C4 . . . . 1.2(3) ?
    C11 C7 C5 C4 . . . . -173.63(17) ?
    C5 C7 C8 O1 . . . . -179.57(18) ?
    C11 C7 C8 O1 . . . . -4.6(3) ?
    C5 C7 C8 C9 . . . . -2.4(3) ?
    C11 C7 C8 C9 . . . . 172.48(18) ?
    C6 C5 C4 C3 . . . . 1.0(3) ?
    C7 C5 C4 C3 . . . . -178.53(18) ?
    C6 C5 C4 C10 . . . . -179.44(18) ?
    C7 C5 C4 C10 . . . . 1.1(3) ?
    O1 C8 C9 C10 . . . . 178.84(19) ?
    C7 C8 C9 C10 . . . . 1.5(3) ?
    C8 C9 C10 C4 . . . . 0.8(3) ?
    C3 C4 C10 C9 . . . . 177.5(2) ?
    C5 C4 C10 C9 . . . . -2.1(3) ?
    C10 C4 C3 C2 . . . . -179.0(2) ?
    C5 C4 C3 C2 . . . . 0.6(3) ?
    C4 C3 C2 C1 . . . . -1.9(3) ?
    C4 C3 C2 Br1 . . . . 178.18(15) ?
    C3 C2 C1 C6 . . . . 1.5(3) ?
    Br1 C2 C1 C6 . . . . -178.55(16) ?
    C2 C1 C6 C5 . . . . 0.2(3) ?
    C7 C5 C6 C1 . . . . 178.12(19) ?
    C4 C5 C6 C1 . . . . -1.4(3) ?
    C13 C11 N1 C12 . . . . -80.4(2) ?
    C7 C11 N1 C12 . . . . 48.5(2) ?
    C11 N1 C12 O1 . . . . -62.2(2) ?
    C11 N1 C12 C19 . . . . -179.14(17) ?
    C7 C8 O1 C12 . . . . -6.1(3) ?
    C9 C8 O1 C12 . . . . 176.55(18) ?
    N1 C12 O1 C8 . . . . 39.9(2) ?
    C19 C12 O1 C8 . . . . 163.56(18) ?
    N1 C11 C13 C18 . . . . 97.4(2) ?
    C7 C11 C13 C18 . . . . -28.9(3) ?
    N1 C11 C13 C14 . . . . -81.0(2) ?
    C7 C11 C13 C14 . . . . 152.64(18) ?
    C18 C13 C14 C15 . . . . -0.9(3) ?
    C11 C13 C14 C15 . . . . 177.60(19) ?
    N1 C12 C19 C24 . . . . -176.1(2) ?
    O1 C12 C19 C24 . . . . 60.9(2) ?
    N1 C12 C19 C20 . . . . 3.5(3) ?
    O1 C12 C19 C20 . . . . -119.5(2) ?
    C20 C19 C24 C23 . . . . 0.0(3) ?
    C12 C19 C24 C23 . . . . 179.6(2) ?
    C19 C24 C23 C22 . . . . 1.1(3) ?
    C21 C22 C23 C24 . . . . -0.8(3) ?
    C24 C19 C20 C21 . . . . -1.2(3) ?
    C12 C19 C20 C21 . . . . 179.2(2) ?
    C23 C22 C21 C20 . . . . -0.4(3) ?
    C19 C20 C21 C22 . . . . 1.4(4) ?
    C13 C14 C15 C16 . . . . 1.4(3) ?
    C14 C13 C18 C17 . . . . -0.3(3) ?
    C11 C13 C18 C17 . . . . -178.75(19) ?
    C13 C18 C17 C16 . . . . 1.0(3) ?
    C18 C17 C16 C15 . . . . -0.4(3) ?
    C14 C15 C16 C17 . . . . -0.8(3) ?
