# Supplementary material for: 8-Bromo-1,3-diphenyl-2,3-dihydro-1H-naphtho­[1,2-e][1,3]oxazine
Source: Acta Crystallogr Sect E Struct Rep Online. 2010 Jul 17;66(Pt 8):o2053–4. doi: 10.1107/S1600536810026553 (PMC3007280; doi:10.1107/S1600536810026553)
Supplement: Supplementary file 2 [file e-66-o2053-Isup2.hkl]

# 
# h,k,l, Fc-squared, Fo-squared, sigma(Fo-squared) and status flag 
# 
data_I
_shelx_title ' 10mz307_0m in P2(1)/c' 
_shelx_refln_list_code          4 
_shelx_F_calc_maximum      363.69 
_exptl_crystal_F_000       848.00 
_reflns_d_resolution_high  0.6843 
 
loop_ 
 _symmetry_equiv_pos_as_xyz 
 'x, y, z' 
 '-x, y+1/2, -z+1/2' 
 '-x, -y, -z' 
 'x, -y-1/2, z-1/2' 
 
_cell_length_a     7.7617 
_cell_length_b    20.0923 
_cell_length_c    11.5094 
_cell_angle_alpha  90.000 
_cell_angle_beta   91.893 
_cell_angle_gamma  90.000 
 
_shelx_F_squared_multiplier     1.000 
 
loop_ 
 _refln_index_h 
 _refln_index_k 
 _refln_index_l 
 _refln_F_squared_calc 
 _refln_F_squared_meas 
 _refln_F_squared_sigma 
 _refln_observed_status 
   1   0   0     3259.62     2933.64     51.72 o 
   3   0   0     1121.70      847.97     18.22 o 
   4   0   0     1719.80     1762.04     34.32 o 
   5   0   0     1477.52     1502.93     31.20 o 
   6   0   0      271.63      279.07     12.98 o 
   7   0   0     2267.62     2352.34     48.55 o 
   8   0   0       86.75      109.59     20.93 o 
   9   0   0      610.47      709.25     40.63 o 
  10   0   0      156.74      229.03     32.01 o 
  11   0   0      198.05      268.43     34.48 o 
   1   1   0     6614.18     6998.05     81.88 o 
   2   1   0     1171.47      976.22     15.16 o 
   3   1   0     5707.43     5908.64     71.26 o 
   4   1   0      765.30      711.38     17.78 o 
   5   1   0     1016.40      998.43     16.60 o 
   6   1   0      316.66      330.41     10.02 o 
   7   1   0      231.89      194.86      9.08 o 
   8   1   0      175.92      178.47     16.96 o 
   9   1   0       69.31       51.65     15.60 o 
  10   1   0       96.38       90.92     19.58 o 
  11   1   0        1.63      -17.24     19.70 o 
   0   2   0     3281.53     3219.15    342.93 o 
   1   2   0      818.79      752.68      9.85 o 
   2   2   0      908.18      953.31     13.08 o 
   3   2   0      894.27      772.61     12.13 o 
   4   2   0      333.23      354.46      8.04 o 
   5   2   0      177.13      152.34      9.50 o 
   6   2   0      193.88      223.11      8.45 o 
   7   2   0      197.88      161.79      8.54 o 
   8   2   0       49.66       51.25     13.06 o 
   9   2   0      210.43      176.40     19.58 o 
  10   2   0        5.93       16.85     17.83 o 
  11   2   0        3.03      -22.16     22.16 o 
   1   3   0     1268.07     1280.73     15.16 o 
   2   3   0     3465.08     3106.24     38.16 o 
   3   3   0    13331.62    13378.19    157.61 o 
   4   3   0     2317.85     2167.75     29.06 o 
   5   3   0     3577.43     3336.82     48.70 o 
   6   3   0      597.99      549.60     15.40 o 
   7   3   0      982.01      852.89     19.47 o 
   8   3   0      181.07      152.88     18.47 o 
   9   3   0      147.69      119.51     17.83 o 
  10   3   0      206.44      148.57     21.32 o 
  11   3   0       18.86       39.40     22.16 o 
   0   4   0     2359.89     2567.62     43.51 o 
   1   4   0     1640.20     1674.12     18.44 o 
   2   4   0     2784.49     2953.24     36.48 o 
   3   4   0     1985.25     1823.07     28.08 o 
   4   4   0     3260.54     3259.58     41.85 o 
   5   4   0      614.46      510.29     14.72 o 
   6   4   0     1686.27     1700.36     25.90 o 
   7   4   0      306.80      287.17     17.42 o 
   8   4   0      386.37      467.54     51.72 o 
   9   4   0      310.06      350.65     28.94 o 
  10   4   0       32.95       54.26     40.63 o 
  11   4   0      375.37      498.69     38.17 o 
   1   5   0    14463.66    16099.35    187.93 o 
   2   5   0      276.03      368.67      6.00 o 
   3   5   0      383.02      397.42      8.15 o 
   4   5   0       65.57      105.57      5.32 o 
   5   5   0      478.74      535.09     11.98 o 
   6   5   0       21.31       16.35      6.22 o 
   7   5   0       81.00      107.19      8.34 o 
   8   5   0       73.67       74.26     14.19 o 
   9   5   0        1.05        1.79     38.79 o 
  10   5   0       92.06      100.25     19.80 o 
  11   5   0        3.55      -16.01     16.01 o 
   0   6   0    18029.41    19322.28    319.10 o 
   1   6   0      720.02      732.96     10.62 o 
   2   6   0     1682.17     1805.55     20.61 o 
   3   6   0      726.45      694.23     10.12 o 
   4   6   0        8.13       13.97      4.27 o 
   5   6   0      333.42      290.71      9.20 o 
   6   6   0       12.25        9.43      5.48 o 
   7   6   0      197.23      200.51      9.62 o 
   8   6   0      186.95      185.66     45.56 o 
   9   6   0       70.71       87.68     16.83 o 
  10   6   0        0.80       -1.45     20.93 o 
   1   7   0    14234.48    15183.38    178.08 o 
   2   7   0        6.57       13.70      2.48 o 
   3   7   0     4066.93     4011.17     43.81 o 
   4   7   0      630.83      702.41     11.26 o 
   5   7   0     1118.27     1066.53     18.10 o 
   6   7   0      883.12      874.94     17.31 o 
   7   7   0      232.33      266.37     12.26 o 
   8   7   0      645.81      651.59     60.95 o 
   9   7   0       78.92       75.94     16.83 o 
  10   7   0      243.48      193.32     32.01 o 
   0   8   0       99.22       86.69      7.39 o 
   1   8   0      679.93      728.75     11.24 o 
   2   8   0     8246.52     8459.86     88.66 o 
   3   8   0      965.03      950.73     13.01 o 
   4   8   0     7238.79     7510.55     80.07 o 
   5   8   0      124.74      111.81      5.66 o 
   6   8   0      710.40      665.37     12.87 o 
   7   8   0      235.75      277.48     14.63 o 
   8   8   0      173.74      166.72     25.86 o 
   9   8   0      650.18      785.22     31.02 o 
  10   8   0       21.07       -8.62     23.40 o 
   1   9   0      690.88      798.82     15.02 o 
   2   9   0     3311.73     3405.27     49.24 o 
   3   9   0      363.14      399.27      8.02 o 
   4   9   0      456.85      396.21      8.55 o 
   5   9   0       53.43       39.37      4.69 o 
   6   9   0       16.09       20.56      6.41 o 
   7   9   0       53.07       52.28     11.55 o 
   8   9   0      114.57      131.34     15.95 o 
   9   9   0        1.10        0.00     23.40 o 
  10   9   0       12.73       39.40     25.86 o 
   0  10   0     3605.41     4506.23     78.71 o 
   1  10   0      550.66      584.60     12.70 o 
   2  10   0      460.13      371.01      8.25 o 
   3  10   0      239.95      214.57      6.86 o 
   4  10   0     3104.35     2874.92     33.74 o 
   5  10   0       21.70       20.95      4.71 o 
   6  10   0      470.65      394.73     12.63 o 
   7  10   0      350.90      349.64     12.63 o 
   8  10   0       80.53       40.63     23.40 o 
   9  10   0      632.54      632.91     44.33 o 
  10  10   0       34.11       39.40     27.09 o 
   1  11   0     9562.92     9762.00    165.40 o 
   2  11   0      419.17      457.32     14.36 o 
   3  11   0     2083.05     2084.43     29.01 o 
   4  11   0     1530.56     1458.76     19.67 o 
   5  11   0     3020.16     3089.65     36.61 o 
   6  11   0     2129.71     2077.38     50.24 o 
   7  11   0     2233.82     2392.03     42.37 o 
   8  11   0     1188.91     1235.03     55.41 o 
   9  11   0      732.99      834.85     50.48 o 
   0  12   0     3418.29     3362.78     82.50 o 
   1  12   0      406.09      457.30     11.91 o 
   2  12   0     2448.07     2416.78     32.30 o 
   3  12   0        5.15       12.31      3.91 o 
   4  12   0     1376.03     1479.09     23.12 o 
   5  12   0      580.77      625.42     14.53 o 
   6  12   0     1350.03     1441.40     29.34 o 
   7  12   0      266.27      333.55     15.72 o 
   8  12   0     1097.15     1121.75     54.18 o 
   9  12   0       80.77      130.52     30.78 o 
   1  13   0       42.15       41.53      5.38 o 
   2  13   0        0.16        5.62      2.24 o 
   3  13   0      316.72      322.32     12.04 o 
   4  13   0      148.31      155.56     10.41 o 
   5  13   0       93.46       70.98     10.63 o 
   6  13   0      130.54      167.59     12.04 o 
   7  13   0      432.35      363.29     16.26 o 
   8  13   0       89.76      130.52     28.32 o 
   9  13   0      530.25      402.65     38.17 o 
   0  14   0      959.32      912.53     21.30 o 
   1  14   0       25.79       24.77     10.19 o 
   2  14   0     3126.93     2968.74     66.75 o 
   3  14   0      330.45      355.39     24.56 o 
   4  14   0     3261.57     3147.19     50.70 o 
   5  14   0     1575.26     1541.56     46.42 o 
   6  14   0     1266.41     1239.39     27.92 o 
   7  14   0     1218.08     1160.90     34.60 o 
   8  14   0      519.94      477.76     39.40 o 
   9  14   0      420.39      406.34     38.17 o 
   1  15   0     6525.14     6392.02     92.80 o 
   2  15   0      580.77      515.82     15.40 o 
   3  15   0     4580.09     4391.10     67.03 o 
   4  15   0      810.47      747.77     19.88 o 
   5  15   0     1875.37     1864.37     35.53 o 
   6  15   0     1372.42     1391.23     30.57 o 
   7  15   0      702.27      682.88     22.02 o 
   8  15   0      714.69      792.98     45.56 o 
   9  15   0      157.66      130.52     29.55 o 
   0  16   0     3553.45     3623.83    100.97 o 
   1  16   0       72.60       81.27     16.01 o 
   2  16   0      606.34      706.17     17.94 o 
   3  16   0      658.49      630.23     17.76 o 
   4  16   0       12.45       13.33      8.27 o 
   5  16   0      869.01      889.07     29.03 o 
   6  16   0       18.62       14.92     10.41 o 
   7  16   0      349.80      379.85     23.06 o 
   8  16   0       24.97       25.86     24.63 o 
   9  16   0       91.19       75.11     27.09 o 
   1  17   0      321.21      373.56     18.70 o 
   2  17   0        3.43        6.26     10.34 o 
   3  17   0      364.66      381.37     22.43 o 
   4  17   0      264.59      247.98     13.57 o 
   5  17   0      924.96      902.46     23.91 o 
   6  17   0      158.38      144.89     20.22 o 
   7  17   0      356.69      331.31     22.19 o 
   8  17   0       15.77       -7.39     23.40 o 
   0  18   0     3778.35     4014.16    112.05 o 
   1  18   0      105.35      105.13     13.47 o 
   2  18   0     1739.45     1801.64     43.09 o 
   3  18   0       93.29       99.72     13.47 o 
   4  18   0      856.76      933.48     28.99 o 
   5  18   0     1316.70     1271.60     29.09 o 
   6  18   0     1001.68     1015.98     27.00 o 
   7  18   0      741.61      792.47     31.31 o 
   8  18   0      247.81      279.51     33.25 o 
   1  19   0       55.41      116.25     14.35 o 
   2  19   0      571.92      452.56     24.01 o 
   3  19   0     1778.98     1719.25     96.04 o 
   4  19   0      998.08      904.73     46.79 o 
   5  19   0     1762.41     1719.54     45.25 o 
   6  19   0      510.10      553.77     21.56 o 
   7  19   0      802.77      806.71     31.77 o 
   8  19   0      232.58      172.39     30.78 o 
   0  20   0      392.76      354.63     28.32 o 
   1  20   0      238.36      236.90     17.83 o 
   2  20   0      443.88      540.97     26.47 o 
   3  20   0       25.69       39.05     13.47 o 
   4  20   0      199.47      193.59     28.32 o 
   5  20   0      164.76      203.74     19.10 o 
   6  20   0       31.20       62.78     18.47 o 
   7  20   0        0.67        9.85     20.93 o 
   1  21   0      264.71      259.96     19.16 o 
   2  21   0      170.43      161.48     16.47 o 
   3  21   0      898.38      840.18     30.90 o 
   4  21   0       37.88       56.16     15.60 o 
   5  21   0      281.82      264.62     20.84 o 
   6  21   0       54.26       78.86     20.32 o 
   7  21   0       41.42       36.94     24.63 o 
   0  22   0     4526.92     4403.26    126.83 o 
   1  22   0       92.81      122.20     16.96 o 
   2  22   0     2848.40     2644.88    126.21 o 
   3  22   0      144.37      140.63     36.94 o 
   4  22   0     1298.46     1367.55     40.48 o 
   5  22   0      152.60      146.95     35.71 o 
   6  22   0      447.68      508.54     40.63 o 
   7  22   0      291.47      274.59     32.01 o 
   1  23   0     1684.45     1690.79     49.87 o 
   2  23   0        1.41       41.42     15.60 o 
   3  23   0     1065.75     1165.44     37.00 o 
   4  23   0      306.65      306.71     22.59 o 
   5  23   0      400.94      430.22     26.46 o 
   6  23   0      214.70      222.06     21.32 o 
   7  23   0       24.11       57.87     16.01 o 
   0  24   0      161.68      134.22     25.86 o 
   1  24   0        3.61       17.85     15.67 o 
   2  24   0        0.09       10.47     19.09 o 
   3  24   0        3.22       22.59     15.22 o 
   4  24   0       78.69       83.11     24.63 o 
   5  24   0        4.03      -10.53     15.60 o 
   6  24   0       73.85       62.12     22.16 o 
   1  25   0      299.22      309.32     25.86 o 
   2  25   0        8.05       24.01     16.54 o 
   3  25   0      323.75      306.37     23.46 o 
   4  25   0      122.41      120.45     19.97 o 
   5  25   0       82.07       74.59     24.01 o 
   0  26   0     1006.83     1050.33     52.95 o 
   1  26   0       68.16       41.87     17.41 o 
   2  26   0     1248.89     1241.20    123.75 o 
   3  26   0       26.18       29.55     36.94 o 
   4  26   0      872.86      909.86     36.94 o 
   1  27   0      519.13      489.37     29.60 o 
   2  27   0       83.34       98.20     19.16 o 
   3  27   0      196.88      182.67     21.71 o 
   0  28   0       47.61       77.57     28.32 o 
   1  28   0      583.98      661.23     45.56 o 
 -11   1   1      239.48      199.48     30.78 o 
 -10   1   1       99.06       87.60     19.58 o 
  -9   1   1      342.40      243.46     20.90 o 
  -8   1   1        6.16       -5.54     11.32 o 
  -7   1   1     2197.21     2213.47     32.54 o 
  -6   1   1      328.55      404.40     13.00 o 
  -5   1   1     5963.43     5833.40     72.15 o 
  -4   1   1      496.84      524.32     15.40 o 
  -3   1   1     1375.70     1201.47     16.72 o 
  -2   1   1    10216.77    10530.88    123.43 o 
  -1   1   1      394.87      358.48      6.58 o 
   0   1   1       27.75       40.46      3.55 o 
   1   1   1      116.50      123.12      8.35 o 
   2   1   1     9698.70     8442.16    100.59 o 
   3   1   1      262.42      356.67      8.47 o 
   4   1   1     5357.79     4622.63     57.55 o 
   5   1   1       12.14        6.68      4.65 o 
   6   1   1     1401.86     1374.08     22.31 o 
   7   1   1      323.98      295.38     10.88 o 
   8   1   1      309.56      289.17     11.90 o 
   9   1   1      220.83      281.33     21.32 o 
  10   1   1      376.25      387.54     26.99 o 
  11   1   1       17.55       41.87     23.40 o 
 -11   2   1       21.14       39.40     22.16 o 
 -10   2   1      836.51      987.45     37.87 o 
  -9   2   1        7.67       20.83     15.22 o 
  -8   2   1     2519.83     2678.05     59.64 o 
  -7   2   1        0.10       -1.10      5.47 o 
  -6   2   1     2968.64     3054.20     41.13 o 
  -5   2   1       49.90       43.02      7.24 o 
  -4   2   1     4727.23     4727.35     58.30 o 
  -3   2   1      414.52      341.79      7.61 o 
  -2   2   1     2304.10     2447.07     30.15 o 
  -1   2   1      659.24      566.82      9.54 o 
   0   2   1     1681.83     1775.51     21.39 o 
   1   2   1     2457.56     2889.30     30.38 o 
   2   2   1    18481.50    19241.21    224.87 o 
   3   2   1     9301.79    10262.35    121.75 o 
   4   2   1     4371.63     5012.62     62.02 o 
   5   2   1     6611.37     6894.52     84.95 o 
   6   2   1        8.64       10.34      5.41 o 
   7   2   1     4187.21     4042.58     54.25 o 
   8   2   1        1.34       13.03      8.15 o 
   9   2   1     1347.35     1351.77     40.89 o 
  10   2   1       30.71       31.40     18.28 o 
  11   2   1       73.39       96.04     25.86 o 
 -11   3   1       55.63       55.41     23.40 o 
 -10   3   1       20.84       14.78     16.54 o 
  -9   3   1      380.30      350.84     23.06 o 
  -8   3   1      140.54      143.24     21.55 o 
  -7   3   1      710.70      671.77     14.93 o 
  -6   3   1      587.20      592.44     12.86 o 
  -5   3   1      860.66      862.52     14.73 o 
  -4   3   1     3196.02     3146.69     40.27 o 
  -3   3   1     2401.62     2415.11     30.91 o 
  -2   3   1     2249.83     2219.40     27.54 o 
  -1   3   1      979.11     1020.46     11.76 o 
   0   3   1       15.29       21.11      3.02 o 
   1   3   1       25.66       42.74      7.46 o 
   2   3   1     3011.88     3308.20     40.63 o 
   3   3   1      269.15      316.46      8.18 o 
   4   3   1     5376.92     5890.23     72.49 o 
   5   3   1      309.60      375.33     10.33 o 
   6   3   1     2633.11     2736.06     38.11 o 
   7   3   1      344.54      355.94     13.51 o 
   8   3   1      662.93      651.68     16.51 o 
   9   3   1       97.37      111.98     18.22 o 
  10   3   1      121.94      108.76     19.46 o 
  11   3   1        0.56       33.25     20.93 o 
 -11   4   1       20.20       14.78     20.93 o 
 -10   4   1      175.86      154.00     32.63 o 
  -9   4   1       10.51       16.49     15.60 o 
  -8   4   1      227.39      222.67     18.22 o 
  -7   4   1        0.17       -3.74      5.51 o 
  -6   4   1        4.42       13.58      5.51 o 
  -5   4   1      163.15      164.22      6.88 o 
  -4   4   1      656.01      775.00     15.07 o 
  -3   4   1      599.14      596.50     10.09 o 
  -2   4   1      258.69      301.95      6.11 o 
  -1   4   1      342.66      413.37      5.93 o 
   0   4   1     7926.54     8764.57    102.97 o 
   1   4   1     1076.51     1034.93     13.62 o 
   2   4   1       38.96       46.67      2.60 o 
   3   4   1     1248.32     1541.02     21.38 o 
   4   4   1      236.36      347.51      8.70 o 
   5   4   1      876.57      965.88     16.72 o 
   6   4   1       23.01       13.18      5.73 o 
   7   4   1      673.01      658.31     18.24 o 
   8   4   1       31.45       20.48      7.71 o 
   9   4   1       39.39       53.58     16.62 o 
  10   4   1       49.76       47.54     24.63 o 
 -11   5   1       81.09       22.16     19.70 o 
 -10   5   1       49.73       44.15     18.22 o 
  -9   5   1      515.29      498.42     26.55 o 
  -8   5   1       82.28       75.66     14.35 o 
  -7   5   1     1777.61     1713.73     37.37 o 
  -6   5   1       21.36       21.80      5.53 o 
  -5   5   1     2295.75     2051.75     28.85 o 
  -4   5   1      766.39      649.50     15.10 o 
  -3   5   1     2548.13     2359.84     30.62 o 
  -2   5   1     2432.18     2438.43     26.91 o 
  -1   5   1    14333.45    15409.56    176.10 o 
   0   5   1     7956.42     8499.39    100.04 o 
   1   5   1    11635.82    12499.55    168.95 o 
   2   5   1     7949.58     8237.63     85.55 o 
   3   5   1      709.83      652.90     11.18 o 
   4   5   1     5851.94     5888.11     72.34 o 
   5   5   1        8.19       17.76      4.87 o 
   6   5   1     3786.99     3791.54     50.46 o 
   7   5   1      175.02      179.64      9.60 o 
   8   5   1     1024.26     1002.65     27.19 o 
   9   5   1       38.58       34.27     19.09 o 
  10   5   1      123.92       80.31     19.16 o 
 -11   6   1       49.63        2.46     12.31 o 
 -10   6   1      286.10      268.80     23.06 o 
  -9   6   1      120.78      172.87     19.58 o 
  -8   6   1     1560.95     1692.39     63.41 o 
  -7   6   1       17.10       24.02      7.88 o 
  -6   6   1     4916.48     4927.45     63.21 o 
  -5   6   1       53.89       82.93      6.93 o 
  -4   6   1     4294.71     4196.49     52.93 o 
  -3   6   1     1065.27     1232.13     17.84 o 
  -2   6   1     5038.42     5157.20     54.71 o 
  -1   6   1     6430.14     6899.88     80.16 o 
   0   6   1    12087.90    13136.35    154.06 o 
   1   6   1     6591.37     6947.52    243.29 o 
   2   6   1     1004.88     1055.88     14.86 o 
   3   6   1     4302.74     3785.10     41.25 o 
   4   6   1      155.03      206.32      8.55 o 
   5   6   1     4420.17     4196.26     54.16 o 
   6   6   1       36.64       80.85      8.77 o 
   7   6   1     1309.18     1398.49     30.39 o 
   8   6   1      156.95      144.62     12.07 o 
   9   6   1      424.85      459.72     25.59 o 
  10   6   1        9.21       24.13     19.70 o 
 -10   7   1        1.37      -11.50     15.22 o 
  -9   7   1      285.97      296.73     22.09 o 
  -8   7   1      105.91      111.54     15.95 o 
  -7   7   1      158.39      150.55     10.68 o 
  -6   7   1      596.70      558.64     13.65 o 
  -5   7   1       20.12       27.79      6.93 o 
  -4   7   1       31.95       29.19      4.44 o 
  -3   7   1      142.29      161.60      5.01 o 
  -2   7   1       64.67       79.89      3.65 o 
  -1   7   1     1982.63     2077.12     30.31 o 
   0   7   1      818.24      924.26     15.28 o 
   1   7   1     1541.40     1691.49     26.28 o 
   2   7   1      459.83      513.06      9.01 o 
   3   7   1       15.02       28.82      2.91 o 
   4   7   1     1947.50     2040.39     24.56 o 
   5   7   1       51.18       68.73      4.94 o 
   6   7   1      582.54      543.32     13.87 o 
   7   7   1        0.29        1.77      7.11 o 
   8   7   1       79.32       71.38     13.92 o 
   9   7   1       23.82       14.78     15.07 o 
  10   7   1       34.40       94.81     30.78 o 
 -10   8   1       31.35       39.40     24.63 o 
  -9   8   1       23.01       -4.63     14.35 o 
  -8   8   1      128.71      137.96     39.40 o 
  -7   8   1       17.42       29.10      8.49 o 
  -6   8   1      520.70      499.37     15.46 o 
  -5   8   1       20.67        9.36      4.43 o 
  -4   8   1     1732.86     1830.52     22.83 o 
  -3   8   1      128.10      178.49      7.38 o 
  -2   8   1     2280.88     2444.01     27.69 o 
  -1   8   1     2260.59     2416.34     35.50 o 
   0   8   1      138.59      122.79     10.56 o 
   1   8   1     2464.46     2375.27     35.76 o 
   2   8   1       73.41       87.13      4.18 o 
   3   8   1     3320.41     3081.39     34.64 o 
   4   8   1      294.95      326.36      7.65 o 
   5   8   1     1728.52     1619.66     25.07 o 
   6   8   1      166.95      148.93      8.62 o 
   7   8   1      182.80      183.42     10.12 o 
   8   8   1       43.93       49.10     10.37 o 
   9   8   1       42.66       68.95     25.86 o 
  10   8   1      232.50      224.10     33.25 o 
 -10   9   1        4.80       13.54     25.86 o 
  -9   9   1     1401.51     1502.23     64.03 o 
  -8   9   1       35.34       31.44     12.97 o 
  -7   9   1     3618.36     3834.64     78.01 o 
  -6   9   1        0.63       11.58      5.35 o 
  -5   9   1     4976.52     5238.07     57.98 o 
  -4   9   1     1381.90     1505.51     19.71 o 
  -3   9   1     9789.13    10462.81    115.24 o 
  -2   9   1     7358.35     8087.14     85.17 o 
  -1   9   1     6612.69     7244.22     87.25 o 
   0   9   1     6014.63     6523.71     90.00 o 
   1   9   1     3148.10     3406.11     51.43 o 
   2   9   1     5692.55     6237.12     75.53 o 
   3   9   1     1891.94     2044.73     27.92 o 
   4   9   1     6266.33     6661.33     71.67 o 
   5   9   1      309.82      360.57      8.99 o 
   6   9   1     4670.03     4678.96     61.54 o 
   7   9   1      382.92      422.84     15.85 o 
   8   9   1     1810.40     1844.06     45.41 o 
   9   9   1      101.05      148.99     30.78 o 
  10   9   1      147.87      116.98     28.32 o 
 -10  10   1       56.77       30.78     28.32 o 
  -9  10   1      555.85      791.75     46.79 o 
  -8  10   1       45.81       48.02     23.40 o 
  -7  10   1       84.97      124.63     11.26 o 
  -6  10   1      404.62      406.90     10.93 o 
  -5  10   1     1257.88     1246.40     18.27 o 
  -4  10   1     1095.89     1132.00     16.33 o 
  -3  10   1     5541.49     5759.02     62.40 o 
  -2  10   1     8550.52     9225.94    110.65 o 
  -1  10   1    10228.04    11427.61    135.58 o 
   0  10   1    23396.46    25719.91    300.74 o 
   1  10   1     8673.93     9455.14    131.27 o 
   2  10   1     4537.75     4795.25    103.71 o 
   3  10   1     1917.17     2048.90     28.20 o 
   4  10   1       24.16       51.91      4.53 o 
   5  10   1      737.78      772.15     15.73 o 
   6  10   1      297.45      275.23     10.92 o 
   7  10   1      269.55      299.42     20.85 o 
   8  10   1      568.14      687.77     27.33 o 
   9  10   1      144.13      192.09     32.01 o 
  10  10   1       31.00       48.02     25.86 o 
 -10  11   1      313.16      272.13     34.48 o 
  -9  11   1       12.60       20.93     25.86 o 
  -8  11   1      133.59       98.51     25.86 o 
  -7  11   1       38.87        9.99     28.94 o 
  -6  11   1       61.66       83.97      9.75 o 
  -5  11   1      432.56      385.42     14.90 o 
  -4  11   1       60.35       72.58      9.23 o 
  -3  11   1      258.49      235.81      6.81 o 
  -2  11   1       84.59       91.56      4.89 o 
  -1  11   1       24.45       39.93      5.36 o 
   0  11   1        7.95       21.84     19.09 o 
   1  11   1        7.02       17.16      4.70 o 
   2  11   1        0.98        4.18      4.87 o 
   3  11   1       24.62       30.07      3.84 o 
   4  11   1        7.21        0.00      4.44 o 
   5  11   1      205.16      276.38     16.70 o 
   6  11   1        0.78        2.11      7.92 o 
   7  11   1      385.35      437.90     17.42 o 
   8  11   1       33.61       26.90     13.88 o 
   9  11   1       68.16       65.26     25.86 o 
  -9  12   1        8.46       -2.46     24.63 o 
  -8  12   1       28.97       14.78     23.40 o 
  -7  12   1      219.13      253.52     17.35 o 
  -6  12   1     1331.73     1223.49     26.04 o 
  -5  12   1      697.08      701.65     13.29 o 
  -4  12   1     2328.56     2153.00     27.89 o 
  -3  12   1     1447.97     1366.32     20.97 o 
  -2  12   1     4128.92     3933.29     71.98 o 
  -1  12   1     4103.73     4215.44     60.33 o 
   0  12   1     4591.18     4778.35     59.15 o 
   1  12   1     4104.08     3988.08     59.43 o 
   2  12   1       75.12       58.54      6.83 o 
   3  12   1     1475.37     1406.74     39.31 o 
   4  12   1       15.91        0.82      7.11 o 
   5  12   1      851.67      867.94     20.85 o 
   6  12   1      373.19      331.12     14.78 o 
   7  12   1      170.08      165.56     18.13 o 
   8  12   1       29.77        7.61     14.78 o 
   9  12   1      128.57      121.90     30.78 o 
  -9  13   1      150.50      144.07     29.55 o 
  -8  13   1       12.19       13.54     20.93 o 
  -7  13   1      708.39      744.21     27.70 o 
  -6  13   1       58.72       46.47      9.65 o 
  -5  13   1     3312.86     3307.84     44.58 o 
  -4  13   1       38.92       28.45      5.98 o 
  -3  13   1     4876.32     4877.38     61.83 o 
  -2  13   1     1056.62     1094.96     17.43 o 
  -1  13   1     1229.07     1207.30     18.50 o 
   0  13   1     4046.97     3978.41     50.33 o 
   1  13   1     1682.59     1642.03     37.28 o 
   2  13   1     5046.40     4874.77     72.01 o 
   3  13   1     2997.51     3129.52     56.47 o 
   4  13   1     2594.96     2423.73     41.68 o 
   5  13   1      659.16      655.93     18.48 o 
   6  13   1      527.48      526.90     18.71 o 
   7  13   1        2.44       14.18     11.75 o 
   8  13   1      314.77      377.29     23.32 o 
   9  13   1      169.50      121.90     30.78 o 
  -9  14   1        0.19       29.55     27.09 o 
  -8  14   1      401.65      454.36     36.94 o 
  -7  14   1      140.02      122.86     15.60 o 
  -6  14   1      746.06      783.08     25.55 o 
  -5  14   1      623.18      597.60     14.78 o 
  -4  14   1     1852.26     1906.56     34.11 o 
  -3  14   1       91.36       91.40      8.22 o 
  -2  14   1      803.25      910.75     25.11 o 
  -1  14   1       80.23      109.17      9.78 o 
   0  14   1       58.42       84.62      6.59 o 
   1  14   1      974.37      961.72     47.41 o 
   2  14   1      159.93      166.63      9.40 o 
   3  14   1     2366.47     2389.69     40.26 o 
   4  14   1      870.13      896.78     30.97 o 
   5  14   1      639.29      685.06     19.42 o 
   6  14   1      131.45      157.33     12.76 o 
   7  14   1      176.98      225.65     14.79 o 
   8  14   1        0.53       -4.74     14.50 o 
   9  14   1       30.02       44.33     25.86 o 
  -9  15   1       67.44      113.28     29.55 o 
  -8  15   1      104.43      113.28     27.09 o 
  -7  15   1       24.60       17.98     12.97 o 
  -6  15   1      143.14      163.49     14.87 o 
  -5  15   1       11.13        9.44      9.24 o 
  -4  15   1       14.86       32.86      8.75 o 
  -3  15   1      664.11      738.19     19.30 o 
  -2  15   1      117.57      128.29      8.66 o 
  -1  15   1       52.54       50.60      9.58 o 
   0  15   1       59.43       87.63      8.66 o 
   1  15   1      590.28      578.62     18.31 o 
   2  15   1       58.53       58.46     10.60 o 
   3  15   1      101.29       71.80      8.47 o 
   4  15   1       17.39        8.51      8.04 o 
   5  15   1       80.27       74.81     10.41 o 
   6  15   1        3.22       30.37     10.66 o 
   7  15   1        4.08       -5.44     10.41 o 
   8  15   1      134.94      199.61     19.80 o 
   9  15   1        1.19       -4.93     25.86 o 
  -9  16   1      210.21      156.38     30.78 o 
  -8  16   1       73.64       62.80     25.86 o 
  -7  16   1      354.14      298.99     32.01 o 
  -6  16   1      201.90      230.22     14.44 o 
  -5  16   1        4.00        4.19      8.99 o 
  -4  16   1      780.73      713.73     21.29 o 
  -3  16   1      137.27      138.60     10.10 o 
  -2  16   1     2226.01     2192.73     47.89 o 
  -1  16   1      795.84      786.51     25.24 o 
   0  16   1     2240.33     2143.60     48.02 o 
   1  16   1     2354.81     2425.14     40.57 o 
   2  16   1      489.86      508.29     15.91 o 
   3  16   1      474.45      467.72     22.01 o 
   4  16   1        8.49       11.24      8.75 o 
   5  16   1       46.32       50.34     10.62 o 
   6  16   1      224.65      219.39     14.68 o 
   7  16   1      298.60      288.19     16.79 o 
   8  16   1      148.06      140.61     27.09 o 
   9  16   1      257.84      226.57     34.48 o 
  -9  17   1       37.39        1.23     22.16 o 
  -8  17   1       14.40        3.69     23.40 o 
  -7  17   1      238.65      211.67     22.16 o 
  -6  17   1      216.17      214.05     14.44 o 
  -5  17   1     1463.38     1483.88     30.77 o 
  -4  17   1      700.36      647.70     18.89 o 
  -3  17   1     2577.03     2367.08     51.80 o 
  -2  17   1     2609.14     2619.07     56.15 o 
  -1  17   1     4689.35     4514.32     86.63 o 
   0  17   1     3776.48     3930.60     99.74 o 
   1  17   1     3470.15     3431.00     86.81 o 
   2  17   1     1411.16     1305.16     31.56 o 
   3  17   1      569.15      509.08     22.47 o 
   4  17   1      768.78      756.97     21.46 o 
   5  17   1       67.12       58.30     10.66 o 
   6  17   1      664.16      660.81     22.27 o 
   7  17   1       19.19       20.08     11.83 o 
   8  17   1      595.68      639.23     30.33 o 
  -8  18   1       17.20       30.78     24.63 o 
  -7  18   1       18.87       10.72     14.73 o 
  -6  18   1      343.11      380.52     17.74 o 
  -5  18   1      173.97      175.02     13.12 o 
  -4  18   1       29.58        7.20     13.54 o 
  -3  18   1      977.61      934.54     54.18 o 
  -2  18   1      102.88      165.23     20.93 o 
  -1  18   1      531.64      538.01     22.19 o 
   0  18   1      167.28      136.78     13.93 o 
   1  18   1        6.24        5.46     16.01 o 
   2  18   1      838.39      769.49     36.32 o 
   3  18   1       58.08       69.70     12.66 o 
   4  18   1      361.79      342.97     16.04 o 
   5  18   1      138.32      146.25     13.26 o 
   6  18   1       19.90        3.72     10.89 o 
   7  18   1       79.56       77.53     13.51 o 
   8  18   1        2.59       19.97     15.95 o 
  -8  19   1       62.83       51.72     24.63 o 
  -7  19   1        5.35       16.98     14.35 o 
  -6  19   1        0.58        6.60     14.78 o 
  -5  19   1      451.70      416.29     22.59 o 
  -4  19   1       47.83       42.52     12.97 o 
  -3  19   1      919.73      802.98     40.02 o 
  -2  19   1      917.48      811.91     27.42 o 
  -1  19   1      343.35      355.24     19.97 o 
   0  19   1     1373.82     1319.21     36.13 o 
   1  19   1      116.89      129.49     14.80 o 
   2  19   1      821.11      743.77     26.55 o 
   3  19   1       22.35       21.99     12.60 o 
   4  19   1      398.45      358.17     20.90 o 
   5  19   1        3.25       -6.83     10.51 o 
   6  19   1       15.63       22.07     12.31 o 
   7  19   1       45.55       92.98     16.11 o 
   8  19   1       27.53       34.99     22.78 o 
  -7  20   1        0.94       18.47     18.47 o 
  -6  20   1     1134.94     1116.58     35.70 o 
  -5  20   1       50.58       46.72     14.73 o 
  -4  20   1     2308.93     2292.53     53.50 o 
  -3  20   1      919.34      887.94     29.95 o 
  -2  20   1     2644.42     2581.74     57.90 o 
  -1  20   1     1826.83     1618.20     41.35 o 
   0  20   1     1395.01     1280.50     36.54 o 
   1  20   1     2647.73     2455.59     55.72 o 
   2  20   1     1452.39     1447.55     39.61 o 
   3  20   1     2629.94     2456.42     56.15 o 
   4  20   1      656.53      665.24     37.56 o 
   5  20   1     1860.39     1746.24     76.34 o 
   6  20   1       85.99       82.45     16.96 o 
   7  20   1     1602.27     1677.93     53.56 o 
   8  20   1       38.01       23.40     23.40 o 
  -6  21   1       59.26       37.96     15.07 o 
  -5  21   1      699.91      746.81     30.44 o 
  -4  21   1      164.82      145.18     16.96 o 
  -3  21   1      825.80      720.86     28.69 o 
  -2  21   1      149.96      188.78     16.96 o 
  -1  21   1     1588.85     1567.59     41.35 o 
   0  21   1      710.89      741.36     28.21 o 
   1  21   1      444.23      467.14     23.51 o 
   2  21   1     1317.51     1303.32     38.28 o 
   3  21   1       11.15        4.53     13.31 o 
   4  21   1     1248.06     1236.86     38.31 o 
   5  21   1       70.07       88.56     17.41 o 
   6  21   1      919.77     1084.06     37.00 o 
   7  21   1       58.63       65.06     18.47 o 
  -6  22   1      111.73       61.57     24.63 o 
  -5  22   1       26.73       20.93     14.80 o 
  -4  22   1       54.46       25.86     14.73 o 
  -3  22   1       49.71       52.37     15.60 o 
  -2  22   1       52.17       37.37     14.73 o 
  -1  22   1      518.75      532.64     25.67 o 
   0  22   1      334.41      351.41     40.02 o 
   1  22   1       50.53       64.29     15.67 o 
   2  22   1      157.37      137.51     22.78 o 
   3  22   1       30.65       32.01     14.80 o 
   4  22   1       16.03        0.22     14.73 o 
   5  22   1      145.59      119.56     19.10 o 
   6  22   1       42.87       43.22     16.96 o 
   7  22   1       32.28       20.93     22.16 o 
  -6  23   1        0.04       12.31     23.40 o 
  -5  23   1      529.45      528.92     27.82 o 
  -4  23   1       22.12       -2.91     15.60 o 
  -3  23   1      506.68      489.34     70.80 o 
  -2  23   1      284.42      233.40     19.58 o 
  -1  23   1     1205.07     1154.24     36.13 o 
   0  23   1      892.40      890.82     32.57 o 
   1  23   1      611.44      544.38     36.94 o 
   2  23   1      724.26      707.26     30.03 o 
   3  23   1        9.47       21.41     15.60 o 
   4  23   1      531.29      518.68     51.72 o 
   5  23   1        0.86       11.38     15.95 o 
   6  23   1      316.18      349.85     30.17 o 
  -6  24   1      842.85      940.74     49.25 o 
  -5  24   1       49.50       23.01     16.47 o 
  -4  24   1     1160.88     1206.30     62.18 o 
  -3  24   1      235.72      237.62     21.56 o 
  -2  24   1      814.18      811.00     32.22 o 
  -1  24   1     1475.52     1403.17     51.72 o 
   0  24   1      649.75      647.33     29.56 o 
   1  24   1      939.78     1004.93     36.13 o 
   2  24   1      392.68      349.41     34.48 o 
   3  24   1     1154.53     1116.91     37.00 o 
   4  24   1       56.07       72.30     17.83 o 
   5  24   1     1212.12     1184.55     59.10 o 
   6  24   1       18.20       34.48     16.09 o 
  -5  25   1      333.26      348.11     25.24 o 
  -4  25   1      157.83      146.14     19.80 o 
  -3  25   1     1037.95     1128.82     39.55 o 
  -2  25   1       67.35       64.50     18.22 o 
  -1  25   1      452.77      547.95     28.69 o 
   0  25   1      279.86      275.12     22.19 o 
   1  25   1       28.23       40.02     26.47 o 
   2  25   1     1111.45     1177.85     39.55 o 
   3  25   1       51.40       43.25     17.35 o 
   4  25   1      783.24      886.94     46.79 o 
   5  25   1       29.74       35.58     25.86 o 
  -5  26   1        3.11       -7.39     19.70 o 
  -4  26   1       13.42       19.67     16.56 o 
  -3  26   1       44.77       49.97     17.71 o 
  -2  26   1       11.17        7.42     15.95 o 
  -1  26   1        2.34        6.12     16.09 o 
   0  26   1        2.96       39.00     20.32 o 
   1  26   1       12.14       23.98     16.47 o 
   2  26   1       60.44       83.00     19.10 o 
   3  26   1      121.21      166.83     23.40 o 
   4  26   1       84.64      138.46     19.58 o 
  -3  27   1      124.29      147.18     20.34 o 
  -2  27   1       28.33       53.01     18.22 o 
  -1  27   1      427.04      453.03     28.29 o 
   0  27   1       56.98       79.67     33.25 o 
   1  27   1      230.58      206.34     22.19 o 
   2  27   1      186.92      137.73     20.34 o 
   3  27   1       63.22       65.26     18.28 o 
  -1  28   1      228.97      226.57     30.78 o 
   0  28   1      342.54      307.47     24.80 o 
 -10   0   2      126.89      147.76     28.32 o 
  -9   0   2       26.87       27.09     20.93 o 
  -8   0   2     1060.54     1158.69     50.48 o 
  -7   0   2      849.75      902.57     39.40 o 
  -6   0   2     1860.34     1771.79     36.63 o 
  -5   0   2     9922.81    10043.10    217.95 o 
  -4   0   2       95.05      182.21     16.01 o 
  -3   0   2    48958.58    51434.74    845.43 o 
  -2   0   2     1247.62     1234.09     32.63 o 
  -1   0   2   132273.34   123133.73   2862.86 o 
   0   0   2     5528.50     6198.54    103.17 o 
   1   0   2    50891.15    53448.69    880.26 o 
   2   0   2      703.44      776.50     16.54 o 
   3   0   2     4091.75     5037.40    124.37 o 
   4   0   2     1582.87     1461.17     30.44 o 
   5   0   2     3182.15     3323.85     61.80 o 
   6   0   2     2125.40     1921.56     40.81 o 
   7   0   2     1312.58     1493.72     35.94 o 
   8   0   2     1349.73     1293.59     34.53 o 
   9   0   2      555.02      699.40     44.33 o 
  10   0   2      214.59      177.31     29.55 o 
 -10   1   2        1.67       -6.16     16.54 o 
  -9   1   2      430.73      367.20     23.51 o 
  -8   1   2       37.08       36.94     13.93 o 
  -7   1   2      114.15       89.23     12.60 o 
  -6   1   2     1447.60     1535.75     23.64 o 
  -5   1   2        9.21        8.86      3.69 o 
  -4   1   2    16977.33    18120.51    212.85 o 
  -3   1   2       60.01       52.65      3.99 o 
  -2   1   2    40934.92    42206.94    489.92 o 
  -1   1   2      203.26      268.70      4.71 o 
   0   1   2     3112.51     3231.88     37.61 o 
   1   1   2     3560.37     3658.32     50.71 o 
   2   1   2      163.73      309.49      6.16 o 
   3   1   2     3562.10     3555.19     44.48 o 
   4   1   2      457.50      308.14      9.60 o 
   5   1   2     1301.96     1287.55     20.73 o 
   6   1   2      714.06      625.04     17.55 o 
   7   1   2      219.93      223.75     10.25 o 
   8   1   2      278.90      255.65     12.11 o 
   9   1   2       82.55      106.27     20.32 o 
  10   1   2        3.24       12.93     18.28 o 
  11   1   2       34.17       76.34     23.40 o 
 -11   2   2       18.34       -6.16     18.47 o 
 -10   2   2      190.66      244.04     23.46 o 
  -9   2   2        0.18       22.09     15.22 o 
  -8   2   2       40.14       44.94     13.93 o 
  -7   2   2      145.18      115.80     13.93 o 
  -6   2   2        5.12       20.94      4.59 o 
  -5   2   2      189.48      164.11      8.35 o 
  -4   2   2     1076.03     1202.18     22.15 o 
  -3   2   2        2.73        3.62      2.24 o 
  -2   2   2     1792.90     1784.35     22.42 o 
  -1   2   2      182.91      217.06      8.62 o 
   0   2   2      120.66      157.04      4.37 o 
   1   2   2     1048.35     1026.48     14.88 o 
   2   2   2      732.67      747.35     19.91 o 
   3   2   2     1396.60     1279.88     18.62 o 
   4   2   2      789.83      695.55     14.75 o 
   5   2   2       74.99      125.90     14.22 o 
   6   2   2        8.97        4.49      5.73 o 
   7   2   2       39.31       78.47      9.24 o 
   8   2   2        0.29        1.55      7.53 o 
   9   2   2       18.71       44.16     16.09 o 
  10   2   2        3.05        7.39     18.28 o 
  11   2   2      178.88      284.44     32.01 o 
 -11   3   2       82.43       77.57     23.40 o 
 -10   3   2      256.72      283.01     30.78 o 
  -9   3   2      447.69      467.98     43.10 o 
  -8   3   2      338.32      351.99     28.32 o 
  -7   3   2      313.36      285.57     17.35 o 
  -6   3   2      147.83      140.08      6.67 o 
  -5   3   2      496.69      462.32      9.99 o 
  -4   3   2     2234.31     2131.55     28.37 o 
  -3   3   2      886.83      793.28     12.01 o 
  -2   3   2     5710.68     5590.85     66.79 o 
  -1   3   2     1388.39     1691.92     21.23 o 
   0   3   2     1997.30     1893.17     23.17 o 
   1   3   2     2512.09     2556.03     36.47 o 
   2   3   2    19584.49    19178.67    224.41 o 
   3   3   2       26.13       45.31      4.09 o 
   4   3   2    14177.73    13634.32    162.23 o 
   5   3   2       32.48       25.28      5.06 o 
   6   3   2     3066.75     2922.52     70.36 o 
   7   3   2      116.00      139.27      8.89 o 
   8   3   2      331.06      254.84     11.80 o 
   9   3   2     1364.65     1333.76     49.25 o 
  10   3   2      123.24      232.71     23.84 o 
  11   3   2     1379.12     1613.05     66.49 o 
 -11   4   2        0.72      -14.78     14.78 o 
 -10   4   2      177.48      279.51     24.80 o 
  -9   4   2       73.36       72.15     16.54 o 
  -8   4   2      607.76      679.19     30.17 o 
  -7   4   2      790.92      828.42     83.73 o 
  -6   4   2     1615.10     1711.66     25.34 o 
  -5   4   2     2606.05     2674.11     35.87 o 
  -4   4   2     1686.69     1747.03     24.22 o 
  -3   4   2     3603.72     3749.97     46.46 o 
  -2   4   2       97.34      111.56      4.80 o 
  -1   4   2     4387.97     4607.40     55.25 o 
   0   4   2      211.87      282.25      5.50 o 
   1   4   2     7560.88     7961.19     94.19 o 
   2   4   2      310.79      360.72      8.18 o 
   3   4   2     3224.56     3017.60     38.78 o 
   4   4   2      235.92      297.26      9.39 o 
   5   4   2      602.35      522.19     12.25 o 
   6   4   2      275.10      256.18      9.91 o 
   7   4   2       99.71       93.61      9.89 o 
   8   4   2      916.08     1018.82     21.17 o 
   9   4   2        3.90       19.70     15.22 o 
  10   4   2      608.56      674.99     33.45 o 
  11   4   2        8.93        9.85     13.54 o 
 -11   5   2        2.11      -13.54     13.54 o 
 -10   5   2       13.29       10.03     17.83 o 
  -9   5   2       12.42       45.93     16.09 o 
  -8   5   2      196.94      234.72     22.78 o 
  -7   5   2      322.35      323.23     18.28 o 
  -6   5   2     1242.06     1256.44     22.57 o 
  -5   5   2      825.81      753.06     14.42 o 
  -4   5   2      513.90      506.05     10.66 o 
  -3   5   2        1.64        0.68      2.72 o 
  -2   5   2     1000.00     1114.55     13.75 o 
  -1   5   2        8.11       28.84      2.14 o 
   0   5   2    10691.13    11832.68    138.98 o 
   1   5   2       42.09       49.72      3.55 o 
   2   5   2     3645.83     4199.38     51.55 o 
   3   5   2      871.50      817.12     12.39 o 
   4   5   2     1987.74     2165.32     29.68 o 
   5   5   2      752.50      611.39     13.21 o 
   6   5   2      786.99      894.61     18.85 o 
   7   5   2      603.81      514.34     25.42 o 
   8   5   2       10.14       10.99      7.83 o 
   9   5   2       81.40       95.60     17.71 o 
  10   5   2        2.39        1.94     16.47 o 
 -11   6   2        0.42       20.93     14.78 o 
 -10   6   2       57.03       43.68     18.22 o 
  -9   6   2       16.94       11.75     15.22 o 
  -8   6   2      409.53      461.24     23.93 o 
  -7   6   2      147.64      146.85     14.80 o 
  -6   6   2      752.98      732.33     14.83 o 
  -5   6   2      930.12      977.19     18.66 o 
  -4   6   2       18.10       27.00      4.07 o 
  -3   6   2      937.66      998.25     15.21 o 
  -2   6   2        4.35       11.64      2.38 o 
  -1   6   2     3645.99     3877.70     54.73 o 
   0   6   2      554.68      565.17      8.76 o 
   1   6   2     2649.10     2865.47     44.25 o 
   2   6   2      580.40      561.63      9.52 o 
   3   6   2       68.90       42.98      3.04 o 
   4   6   2      765.62      760.19     11.30 o 
   5   6   2       59.30       42.73      5.41 o 
   6   6   2      290.51      281.75     10.49 o 
   7   6   2        4.26        0.29      6.91 o 
   8   6   2      256.29      266.18     17.75 o 
   9   6   2       26.49       40.21     15.07 o 
  10   6   2      118.50      126.83     32.01 o 
 -10   7   2       54.55       47.00     17.83 o 
  -9   7   2      120.74       89.12     17.35 o 
  -8   7   2      153.16      232.18     28.94 o 
  -7   7   2      786.02      769.13     26.95 o 
  -6   7   2     1561.85     1537.87     24.34 o 
  -5   7   2     2331.55     2226.42     35.72 o 
  -4   7   2     2583.13     2377.09     32.14 o 
  -3   7   2      898.55      827.68     11.85 o 
  -2   7   2     6572.82     6673.23     70.58 o 
  -1   7   2      108.27       90.56      5.12 o 
   0   7   2    12771.08    13555.32    159.45 o 
   1   7   2       16.55        5.63      3.03 o 
   2   7   2     2552.83     2674.72     39.23 o 
   3   7   2      320.05      287.80     12.52 o 
   4   7   2      471.34      530.65     12.57 o 
   5   7   2     1172.15     1040.87     18.10 o 
   6   7   2      517.21      535.29     14.10 o 
   7   7   2     1161.29     1147.18     22.19 o 
   8   7   2      602.40      579.45     23.99 o 
   9   7   2      305.31      283.21     34.48 o 
  10   7   2      359.22      288.13     35.71 o 
 -10   8   2      347.57      451.90     40.63 o 
  -9   8   2       42.40       24.89     15.95 o 
  -8   8   2      125.36      157.58     28.94 o 
  -7   8   2       88.53       56.22     12.60 o 
  -6   8   2       52.12       48.97      6.44 o 
  -5   8   2     1387.85     1322.27     21.34 o 
  -4   8   2     1494.42     1525.64     19.85 o 
  -3   8   2     5493.98     5713.66     61.65 o 
  -2   8   2      975.04     1011.09     15.04 o 
  -1   8   2     3797.98     3578.20     43.49 o 
   0   8   2      888.48     1027.24     14.76 o 
   1   8   2     8322.55     8650.84    120.14 o 
   2   8   2        4.88        8.82      2.13 o 
   3   8   2     9749.72     9524.29    114.34 o 
   4   8   2       10.83       16.68      3.38 o 
   5   8   2     2316.64     2337.58     33.35 o 
   6   8   2      593.36      613.91     15.82 o 
   7   8   2      878.01      886.79     19.39 o 
   8   8   2      681.42      782.80     19.11 o 
   9   8   2      115.29      100.97     28.32 o 
  10   8   2      473.89      557.80     46.79 o 
 -10   9   2        1.87       23.40     25.86 o 
  -9   9   2       76.64      108.78     16.83 o 
  -8   9   2       18.64       10.92     14.16 o 
  -7   9   2      186.06      167.30     11.57 o 
  -6   9   2      241.45      274.70     11.56 o 
  -5   9   2      544.99      548.64     13.86 o 
  -4   9   2       60.83       73.62      4.92 o 
  -3   9   2      129.88      158.25      5.57 o 
  -2   9   2      148.69      183.08      6.49 o 
  -1   9   2        6.94        7.51      2.98 o 
   0   9   2       82.60      121.72      8.30 o 
   1   9   2      747.23      812.60     21.21 o 
   2   9   2       41.35       64.54      5.69 o 
   3   9   2      411.23      422.67     15.82 o 
   4   9   2        9.83        6.61      4.26 o 
   5   9   2        4.70       11.10      5.58 o 
   6   9   2        1.44        0.55      6.09 o 
   7   9   2       11.09        1.98      8.50 o 
   8   9   2       95.97      108.59     13.59 o 
   9   9   2        1.85      -11.08     24.63 o 
  10   9   2        0.41      -25.86     25.86 o 
 -10  10   2      616.00      600.89     44.33 o 
  -9  10   2       66.46       52.95     24.63 o 
  -8  10   2      139.76      121.50     15.67 o 
  -7  10   2      107.98      100.02     18.47 o 
  -6  10   2       94.28      123.11      7.21 o 
  -5  10   2      891.46      837.88     14.40 o 
  -4  10   2       80.19       89.26      6.10 o 
  -3  10   2     1435.43     1258.15     17.12 o 
  -2  10   2     1483.10     1549.03     19.54 o 
  -1  10   2      169.86       76.71      5.08 o 
   0  10   2       20.23       16.05      4.27 o 
   1  10   2     1448.76     1210.33     21.53 o 
   2  10   2      669.14      650.27     18.89 o 
   3  10   2     3156.82     2762.60     42.00 o 
   4  10   2      799.90      806.42     15.04 o 
   5  10   2      967.19      893.04     17.16 o 
   6  10   2      838.61      886.58     22.64 o 
   7  10   2      408.84      396.72     16.60 o 
   8  10   2      265.61      365.19     17.59 o 
   9  10   2       39.17       40.63     27.09 o 
  -9  11   2      360.60      412.50     38.17 o 
  -8  11   2     1124.20     1193.17     51.72 o 
  -7  11   2     2410.83     2587.96     56.11 o 
  -6  11   2     2581.00     2692.32     33.70 o 
  -5  11   2     3437.41     3529.14     42.25 o 
  -4  11   2      925.69      958.50     18.54 o 
  -3  11   2     1226.46     1271.08     19.36 o 
  -2  11   2     1391.08     1387.33     20.56 o 
  -1  11   2     1134.39     1232.06     18.45 o 
   0  11   2    10858.34    11317.59    134.64 o 
   1  11   2       83.77       94.26      8.55 o 
   2  11   2     8345.29     8582.54    120.85 o 
   3  11   2      751.48      712.74     16.58 o 
   4  11   2     3765.66     3722.95     70.53 o 
   5  11   2     1690.46     1682.92     31.73 o 
   6  11   2     1630.37     1652.70     32.19 o 
   7  11   2     1787.07     1775.63     35.25 o 
   8  11   2      389.08      394.54     18.13 o 
   9  11   2      402.25      358.32     38.17 o 
  -9  12   2      536.48      576.27     43.10 o 
  -8  12   2      109.39      100.97     25.86 o 
  -7  12   2      231.79      251.19     27.09 o 
  -6  12   2       62.86       85.32      8.14 o 
  -5  12   2      282.37      285.48     10.94 o 
  -4  12   2        5.73        9.89      4.63 o 
  -3  12   2     2986.51     3000.61     35.27 o 
  -2  12   2       19.84       22.47      4.26 o 
  -1  12   2     5893.12     6165.39     75.68 o 
   0  12   2        2.14        8.48      7.64 o 
   1  12   2     2299.87     2268.02     90.28 o 
   2  12   2      135.43      158.78      8.75 o 
   3  12   2     2476.67     2601.10     84.96 o 
   4  12   2     1074.28     1015.41     22.27 o 
   5  12   2     3506.51     3608.68     57.58 o 
   6  12   2      570.40      554.64     21.31 o 
   7  12   2     1603.92     1686.70     41.74 o 
   8  12   2      301.13      337.34     17.59 o 
   9  12   2      206.23      227.80     33.25 o 
  -9  13   2        5.12       30.78     27.09 o 
  -8  13   2        0.31        3.69     22.16 o 
  -7  13   2      191.15      278.28     28.32 o 
  -6  13   2       26.97       28.64      8.69 o 
  -5  13   2      341.55      396.50     12.36 o 
  -4  13   2      336.48      308.18      8.96 o 
  -3  13   2        2.59       -4.72      4.72 o 
  -2  13   2       53.45       48.27      4.80 o 
  -1  13   2        5.81        3.38      4.44 o 
   0  13   2      767.92      803.56     17.56 o 
   1  13   2       36.99       41.37      6.13 o 
   2  13   2       56.35       69.16     10.40 o 
   3  13   2       41.69       39.23     11.28 o 
   4  13   2     1237.04     1221.02     25.59 o 
   5  13   2      105.07       83.78     11.62 o 
   6  13   2     1511.26     1352.62     29.38 o 
   7  13   2      109.60      100.71     12.31 o 
   8  13   2      713.71      652.56     24.39 o 
   9  13   2        6.98       33.25     27.09 o 
  -9  14   2      265.62      236.42     33.25 o 
  -8  14   2      437.60      408.80     34.48 o 
  -7  14   2      286.38      315.22     29.55 o 
  -6  14   2      178.54      162.39     19.70 o 
  -5  14   2      576.73      557.21     14.57 o 
  -4  14   2      324.87      284.95     14.40 o 
  -3  14   2     3359.69     3147.69     51.72 o 
  -2  14   2       48.61       38.90      4.96 o 
  -1  14   2     4530.67     4356.49     55.45 o 
   0  14   2      371.70      362.18     18.54 o 
   1  14   2     3788.76     3602.79     67.60 o 
   2  14   2     1446.54     1428.69     34.33 o 
   3  14   2     3713.08     3848.84     59.94 o 
   4  14   2     2614.60     2628.88     44.55 o 
   5  14   2     1300.44     1328.51     28.42 o 
   6  14   2     1275.38     1331.43     30.09 o 
   7  14   2      397.77      321.63     17.06 o 
   8  14   2      229.92      278.67     17.23 o 
   9  14   2       52.00        9.85     24.63 o 
  -9  15   2      502.47      459.29     39.40 o 
  -8  15   2      168.46      126.83     27.09 o 
  -7  15   2      615.63      607.05     39.40 o 
  -6  15   2      769.61      741.02     70.19 o 
  -5  15   2      189.82      200.54     11.20 o 
  -4  15   2     2944.67     2838.36     46.66 o 
  -3  15   2      473.92      444.24     14.49 o 
  -2  15   2     3044.42     3096.56    128.42 o 
  -1  15   2      330.37      326.68     18.66 o 
   0  15   2     2911.52     2807.14     45.36 o 
   1  15   2     1062.60     1065.81     22.59 o 
   2  15   2     4655.89     4297.90     75.00 o 
   3  15   2     2797.75     2677.62     44.97 o 
   4  15   2     3533.99     3333.18     56.00 o 
   5  15   2     1876.55     1878.60     43.63 o 
   6  15   2     1454.91     1397.62     33.39 o 
   7  15   2      551.36      531.20     20.59 o 
   8  15   2      229.32      267.11     16.98 o 
   9  15   2       46.47       17.24     27.09 o 
  -9  16   2        5.15       39.40     25.86 o 
  -8  16   2      576.57      568.88     41.87 o 
  -7  16   2      262.96      262.27     28.32 o 
  -6  16   2     1138.95     1072.32     32.64 o 
  -5  16   2     1161.34     1195.93     33.01 o 
  -4  16   2      212.60      224.11     12.23 o 
  -3  16   2     1668.37     1632.15     40.19 o 
  -2  16   2        5.33        9.24      9.58 o 
  -1  16   2     2421.19     2441.01     51.80 o 
   0  16   2        0.88       15.02      6.41 o 
   1  16   2      296.94      389.37     24.90 o 
   2  16   2      859.34      776.89     19.72 o 
   3  16   2      148.03      122.28     10.31 o 
   4  16   2     1311.93     1301.68     28.19 o 
   5  16   2        7.73       25.16     10.17 o 
   6  16   2      497.59      493.87     23.19 o 
   7  16   2        3.49       -7.46     11.60 o 
   8  16   2      169.28      173.36     22.00 o 
  -9  17   2       31.77       -4.93     24.63 o 
  -8  17   2       65.10       13.54     24.63 o 
  -7  17   2      111.00      165.00     25.86 o 
  -6  17   2      566.05      643.35     26.55 o 
  -5  17   2      411.87      419.96     17.03 o 
  -4  17   2      927.63      941.78     33.04 o 
  -3  17   2        0.58        6.77     11.70 o 
  -2  17   2      386.66      375.37     19.58 o 
  -1  17   2      931.62      936.82     28.69 o 
   0  17   2      474.61      462.86     20.45 o 
   1  17   2        3.22        3.44      7.25 o 
   2  17   2      815.95      900.46     26.78 o 
   3  17   2      576.89      509.02     22.75 o 
   4  17   2      926.90      892.20     23.92 o 
   5  17   2      344.97      343.05     16.58 o 
   6  17   2      334.33      337.39     17.53 o 
   7  17   2       83.65       99.58     13.89 o 
   8  17   2        0.51       14.78     24.63 o 
  -8  18   2      287.90      316.45     34.48 o 
  -7  18   2      735.73      788.06     45.56 o 
  -6  18   2     1354.06     1357.38     38.74 o 
  -5  18   2       53.58       80.59     28.32 o 
  -4  18   2      772.63      754.62     26.55 o 
  -3  18   2      124.14      179.22     15.60 o 
  -2  18   2       18.06       21.92     10.86 o 
  -1  18   2     2879.89     3040.67     63.12 o 
   0  18   2       34.44       23.40     11.32 o 
   1  18   2     3867.44     3900.14     77.92 o 
   2  18   2       10.73       12.12     18.47 o 
   3  18   2     2322.11     2340.30     42.35 o 
   4  18   2      335.13      326.90     15.73 o 
   5  18   2     1022.03     1004.08     26.06 o 
   6  18   2      315.16      313.22     17.29 o 
   7  18   2       99.66       92.15     13.94 o 
   8  18   2      441.05      452.49     32.01 o 
  -6  19   2      499.12      504.85     36.94 o 
  -5  19   2      628.83      586.43     25.59 o 
  -4  19   2      937.74      983.06     30.44 o 
  -3  19   2      666.98      581.19     24.80 o 
  -2  19   2      889.35     1029.82     31.77 o 
  -1  19   2       11.97       17.06     11.73 o 
   0  19   2      790.26      971.02     30.03 o 
   1  19   2      299.59      274.61     18.28 o 
   2  19   2     2090.63     2128.98     70.19 o 
   3  19   2      266.59      270.47     42.48 o 
   4  19   2     1523.28     1468.41     31.93 o 
   5  19   2      328.80      328.44     17.47 o 
   6  19   2      529.74      536.44     26.89 o 
   7  19   2      178.88      156.71     16.35 o 
   8  19   2      239.27      229.59     22.19 o 
  -6  20   2       49.75       64.03     23.40 o 
  -5  20   2      299.58      347.25     32.63 o 
  -4  20   2       47.79       43.34     13.47 o 
  -3  20   2       59.36       61.86     13.93 o 
  -2  20   2       27.21       34.87     13.47 o 
  -1  20   2        4.27       11.70     12.19 o 
   0  20   2        5.57       33.90     12.97 o 
   1  20   2      359.81      375.03     36.94 o 
   2  20   2       30.53       33.84     13.47 o 
   3  20   2      314.15      287.15     25.86 o 
   4  20   2       10.75       22.16     13.93 o 
   5  20   2       34.80       32.91     14.35 o 
   6  20   2       70.88       81.34     13.47 o 
   7  20   2        3.52       -6.76     12.76 o 
   8  20   2      131.06      153.71     35.71 o 
  -6  21   2        7.34       -7.39     20.93 o 
  -5  21   2       47.78       23.32     14.73 o 
  -4  21   2      504.34      477.57     24.33 o 
  -3  21   2       60.33       46.07     14.73 o 
  -2  21   2      531.41      535.12     47.41 o 
  -1  21   2       94.47       90.72     15.22 o 
   0  21   2      456.67      411.40     51.72 o 
   1  21   2       33.90       35.79     17.24 o 
   2  21   2     1388.09     1346.13     67.11 o 
   3  21   2       84.68      100.23     25.86 o 
   4  21   2     1013.08     1015.40     37.56 o 
   5  21   2       60.38       50.74     18.47 o 
   6  21   2      308.76      372.07     25.20 o 
   7  21   2        3.45       15.59     15.22 o 
  -6  22   2      405.61      444.51     35.71 o 
  -5  22   2     2089.96     2148.50     53.50 o 
  -4  22   2      380.97      366.43     25.24 o 
  -3  22   2     1800.81     1768.29     46.53 o 
  -2  22   2      351.73      356.57     24.01 o 
  -1  22   2     2326.63     2243.99     53.54 o 
   0  22   2       32.81       45.56     14.80 o 
   1  22   2     2567.35     2319.76     54.85 o 
   2  22   2      178.15      191.56     18.70 o 
   3  22   2      918.96      900.24     33.09 o 
   4  22   2      305.39      226.35     30.17 o 
   5  22   2      339.41      334.86     23.51 o 
   6  22   2      319.21      299.45     26.47 o 
   7  22   2      256.24      192.64     19.58 o 
  -6  23   2      292.62      254.89     30.78 o 
  -5  23   2      405.37      373.58     24.33 o 
  -4  23   2      321.24      301.99     32.63 o 
  -3  23   2       42.83       38.68     14.73 o 
  -2  23   2     1526.44     1545.34     43.91 o 
  -1  23   2       77.47       59.10     15.67 o 
   0  23   2     2174.43     2126.41    126.21 o 
   1  23   2       14.03       35.96     15.22 o 
   2  23   2     1112.90     1217.79     47.41 o 
   3  23   2      106.94       69.98     16.47 o 
   4  23   2      515.52      520.64     45.56 o 
   5  23   2      114.54       84.21     18.22 o 
   6  23   2      152.62      177.14     32.01 o 
  -6  24   2        9.00        6.16     17.24 o 
  -5  24   2        0.08      -10.94     14.73 o 
  -4  24   2       13.27       10.53     15.38 o 
  -3  24   2       33.19       43.87     16.47 o 
  -2  24   2        2.00       14.16     14.80 o 
  -1  24   2        3.40       26.47     15.67 o 
   0  24   2        6.71       26.58     14.73 o 
   1  24   2       78.00      119.76     24.63 o 
   2  24   2       18.16       30.58     15.60 o 
   3  24   2      116.60       89.82     18.70 o 
   4  24   2       37.26       32.83     17.83 o 
   5  24   2        0.05        9.85     16.47 o 
  -5  25   2      196.01      203.17     29.55 o 
  -4  25   2      225.37      273.68     23.46 o 
  -3  25   2       45.43       38.92     16.27 o 
  -2  25   2      746.35      794.93     33.92 o 
  -1  25   2       31.69       25.76     16.09 o 
   0  25   2      638.08      727.00     48.02 o 
   1  25   2       28.56       35.30     16.96 o 
   2  25   2      225.39      204.21     25.86 o 
   3  25   2        9.67       -4.93     16.54 o 
   4  25   2       34.08       29.92     17.15 o 
   5  25   2      108.14      144.07     25.86 o 
  -4  26   2        5.37       22.03     16.47 o 
  -3  26   2      633.96      649.46     43.10 o 
  -2  26   2      164.28      123.45     32.63 o 
  -1  26   2      629.79      716.84     33.09 o 
   0  26   2       49.26       59.10     18.28 o 
   1  26   2     1598.50     1512.95     45.70 o 
   2  26   2        3.62       21.42     16.27 o 
   3  26   2     1360.41     1308.43     43.96 o 
   4  26   2       12.10       35.71     24.63 o 
  -4  27   2      453.00      520.86     39.40 o 
  -3  27   2        3.67      -15.07     15.07 o 
  -2  27   2      649.04      677.38     38.17 o 
  -1  27   2      294.41      361.74     26.08 o 
   0  27   2      406.98      402.06     26.99 o 
   1  27   2       35.75       50.31     18.70 o 
   2  27   2      117.66      173.59     21.21 o 
 -10   1   3      160.77      144.80     21.32 o 
  -9   1   3        5.71        6.64     14.35 o 
  -8   1   3     1411.70     1429.45     39.61 o 
  -7   1   3      133.84      133.74     22.78 o 
  -6   1   3     7517.58     7178.71    128.86 o 
  -5   1   3     1260.76     1398.44     20.18 o 
  -4   1   3     4509.63     4160.50     51.27 o 
  -3   1   3      532.29      661.03     12.09 o 
  -2   1   3     2222.87     1813.18     33.96 o 
  -1   1   3     1459.78     1657.97     28.29 o 
   0   1   3     5718.50     5790.60     68.80 o 
   1   1   3     9234.67     9666.48     89.84 o 
   2   1   3      730.70      526.80     13.69 o 
   3   1   3     3830.92     3943.54     49.41 o 
   4   1   3        5.76       18.32      4.24 o 
   5   1   3     1505.83     1599.29     24.60 o 
   6   1   3      113.38      141.61      8.23 o 
   7   1   3      730.04      751.99     17.27 o 
   8   1   3      185.72      191.83     11.07 o 
   9   1   3      271.04      295.40     13.79 o 
  10   1   3      135.28       85.00     20.90 o 
 -10   2   3        1.44       35.71     18.70 o 
  -9   2   3     1095.67     1176.12     37.81 o 
  -8   2   3       13.02        4.93     13.93 o 
  -7   2   3      665.80      706.73     35.09 o 
  -6   2   3       59.62       93.48     22.78 o 
  -5   2   3      813.84      861.96     16.53 o 
  -4   2   3      599.84      701.33     17.42 o 
  -3   2   3     4861.84     5122.87     61.65 o 
  -2   2   3      439.66      335.81      5.80 o 
  -1   2   3     9076.05     9702.39    126.03 o 
   0   2   3    10696.83    10696.20    110.12 o 
   1   2   3    10789.07    11769.38    160.19 o 
   2   2   3     8128.38     8683.85    103.59 o 
   3   2   3     2157.40     2706.34     35.24 o 
   4   2   3     4044.82     3968.63     50.78 o 
   5   2   3        1.33       16.41      5.21 o 
   6   2   3     2980.01     2794.91     49.23 o 
   7   2   3       91.11       73.38      8.20 o 
   8   2   3     1544.91     1598.38     28.32 o 
   9   2   3       20.95        8.29      9.08 o 
  10   2   3      417.57      429.13     27.86 o 
 -10   3   3      301.58      301.35     23.93 o 
  -9   3   3        1.36       30.27     15.60 o 
  -8   3   3      333.67      342.25     21.32 o 
  -7   3   3       27.10       46.79     12.10 o 
  -6   3   3      106.95      100.58     13.54 o 
  -5   3   3      484.57      531.39     22.19 o 
  -4   3   3     1649.24     1730.05     23.48 o 
  -3   3   3      954.59      953.88     13.79 o 
  -2   3   3     6208.42     6982.00     82.95 o 
  -1   3   3     2286.37     2139.71     26.92 o 
   0   3   3     2085.53     2102.58     23.18 o 
   1   3   3     6424.10     6413.04     76.65 o 
   2   3   3        9.77       19.85      4.48 o 
   3   3   3    11863.37    12083.32    143.76 o 
   4   3   3       43.84       81.38      5.32 o 
   5   3   3     6821.27     6364.87     79.57 o 
   6   3   3      391.42      418.62     12.68 o 
   7   3   3     2005.96     1791.34     29.29 o 
   8   3   3      291.99      297.95     13.33 o 
   9   3   3      585.11      541.70     24.88 o 
  10   3   3        0.54      -12.53     16.96 o 
  11   3   3      250.56      206.86     24.63 o 
 -10   4   3       58.88       26.47     18.28 o 
  -9   4   3      215.63      218.90     20.34 o 
  -8   4   3        3.20       15.61     13.47 o 
  -7   4   3       72.10       67.79     13.06 o 
  -6   4   3       60.53       57.61     14.78 o 
  -5   4   3        8.78        2.74      3.41 o 
  -4   4   3      247.66      274.21     10.49 o 
  -3   4   3     3523.02     4219.28     51.84 o 
  -2   4   3     1087.40      984.07     16.07 o 
  -1   4   3     3945.08     4377.43     49.51 o 
   0   4   3      832.34      693.85     13.20 o 
   1   4   3      412.21      400.83      9.06 o 
   2   4   3      585.81      600.76     11.55 o 
   3   4   3      820.26      728.30     14.65 o 
   4   4   3     1530.95     1309.63     24.17 o 
   5   4   3      704.17      638.65     13.77 o 
   6   4   3      914.94      763.50     23.82 o 
   7   4   3      203.52      192.28     21.72 o 
   8   4   3       10.13        1.98      7.99 o 
   9   4   3        9.19       11.43      8.98 o 
  10   4   3      432.94      448.38     27.82 o 
 -10   5   3      151.36      166.74     40.02 o 
  -9   5   3        0.51       19.09     15.67 o 
  -8   5   3      643.06      688.65     43.10 o 
  -7   5   3        0.23       -3.15     10.86 o 
  -6   5   3     2658.12     2590.03     54.41 o 
  -5   5   3       69.91       96.40      5.44 o 
  -4   5   3     2627.29     2358.39     31.15 o 
  -3   5   3      289.07      303.99      7.10 o 
  -2   5   3      933.41      732.24     11.53 o 
  -1   5   3     1491.63     1438.30     22.24 o 
   0   5   3      292.89      270.42      5.88 o 
   1   5   3    10426.94    10508.14    124.36 o 
   2   5   3       37.18       60.75      3.87 o 
   3   5   3    12395.25    12687.13    150.83 o 
   4   5   3       50.38       43.97      3.24 o 
   5   5   3     5567.65     5501.02     69.86 o 
   6   5   3       67.96       65.35      7.18 o 
   7   5   3     1245.42     1191.89     22.70 o 
   8   5   3        1.42       -6.79      7.70 o 
   9   5   3       54.19       42.23      9.68 o 
  10   5   3        1.69        6.16     24.63 o 
 -10   6   3      158.39      204.33     22.19 o 
  -9   6   3      360.97      352.02     23.51 o 
  -8   6   3       83.60       85.62     15.22 o 
  -7   6   3     1918.21     1820.73     43.53 o 
  -6   6   3       40.30       35.55     10.34 o 
  -5   6   3     4371.84     4132.36     52.88 o 
  -4   6   3     1024.94     1020.31     16.17 o 
  -3   6   3     5606.13     5521.93     67.56 o 
  -2   6   3     2574.32     2862.91     32.51 o 
  -1   6   3     6016.10     6157.08     65.09 o 
   0   6   3     5620.03     6231.15     76.90 o 
   1   6   3      746.37      706.99     15.28 o 
   2   6   3     7353.51     7735.83    106.85 o 
   3   6   3       15.32       14.71      5.31 o 
   4   6   3     2737.70     2893.94     38.91 o 
   5   6   3       22.57       59.09      8.53 o 
   6   6   3      710.66      814.02     23.46 o 
   7   6   3      566.12      526.95     15.37 o 
   8   6   3      771.02      804.63     23.44 o 
   9   6   3      160.69      178.61     12.15 o 
  10   6   3      735.46      779.44     52.95 o 
 -10   7   3      609.37      715.36     54.18 o 
  -9   7   3       66.32       68.14     17.71 o 
  -8   7   3      127.17      130.81     28.32 o 
  -7   7   3        0.07        5.49     11.22 o 
  -6   7   3     1036.11      984.57     28.69 o 
  -5   7   3       55.92       51.06      5.44 o 
  -4   7   3      144.59      124.13      8.00 o 
  -3   7   3       55.26       52.89      3.81 o 
  -2   7   3      710.54      839.58     15.83 o 
  -1   7   3      298.05      280.03     10.03 o 
   0   7   3       76.74       77.67      4.98 o 
   1   7   3      140.19      160.21      4.93 o 
   2   7   3       37.83       34.91      3.40 o 
   3   7   3      614.92      584.81     11.24 o 
   4   7   3        9.54       12.94      4.46 o 
   5   7   3      449.69      421.33     11.68 o 
   6   7   3       98.57       79.72      7.80 o 
   7   7   3      102.25       83.37      8.89 o 
   8   7   3       57.75       44.84      9.08 o 
   9   7   3      100.54       93.34     12.26 o 
  10   7   3      527.91      653.84     49.25 o 
 -10   8   3       28.99       71.62     17.83 o 
  -9   8   3      367.09      386.22     24.71 o 
  -8   8   3       40.80       49.01     17.24 o 
  -7   8   3      510.45      492.94     22.59 o 
  -6   8   3       90.93       98.29     12.31 o 
  -5   8   3      831.51      815.13     15.43 o 
  -4   8   3      534.45      551.54     10.45 o 
  -3   8   3     1845.09     1870.90     22.89 o 
  -2   8   3     1661.75     1751.66     21.21 o 
  -1   8   3     1711.14     1766.89     21.09 o 
   0   8   3     1562.74     1695.60     27.19 o 
   1   8   3     1174.35     1239.45     17.42 o 
   2   8   3     2350.88     2540.22     33.15 o 
   3   8   3     1039.46      965.70     15.77 o 
   4   8   3     1548.00     1565.33     23.59 o 
   5   8   3      298.39      272.10      9.73 o 
   6   8   3      305.72      359.95     12.36 o 
   7   8   3       11.82        2.67      7.63 o 
   8   8   3      188.55      209.70     20.81 o 
   9   8   3      137.60      187.76     14.70 o 
  10   8   3      126.65      184.70     32.01 o 
 -10   9   3      542.75      671.08     48.02 o 
  -9   9   3       40.75       71.44     17.71 o 
  -8   9   3     1071.78     1202.67     67.72 o 
  -7   9   3       50.18       34.60     12.42 o 
  -6   9   3      923.16     1036.05     28.91 o 
  -5   9   3     1538.92     1606.21     24.34 o 
  -4   9   3     6011.99     6363.97     69.14 o 
  -3   9   3     3412.02     3687.40     41.46 o 
  -2   9   3    10121.34    10760.42    137.81 o 
  -1   9   3     4356.97     4354.12     47.70 o 
   0   9   3     4682.06     4937.22     60.75 o 
   1   9   3     4382.22     4427.85     78.79 o 
   2   9   3     2558.77     2919.36     37.70 o 
   3   9   3     4744.23     4740.80     59.64 o 
   4   9   3      350.79      443.19     11.70 o 
   5   9   3     3217.39     3147.94     43.20 o 
   6   9   3       14.60       15.74      6.50 o 
   7   9   3     1593.61     1523.86     35.53 o 
   8   9   3       11.71       10.44     14.95 o 
   9   9   3      502.84      454.88     25.41 o 
 -10  10   3       54.06       17.24     24.63 o 
  -9  10   3       76.22       83.73     27.09 o 
  -8  10   3        0.34       -5.93     13.61 o 
  -7  10   3     1068.66     1052.73     24.92 o 
  -6  10   3      618.43      636.02     15.12 o 
  -5  10   3     2688.48     2637.16     32.39 o 
  -4  10   3     3024.92     3223.59     37.70 o 
  -3  10   3     2247.27     2287.05     32.06 o 
  -2  10   3     2618.16     2816.06     32.65 o 
  -1  10   3     2546.90     2710.52     97.83 o 
   0  10   3     2159.77     2326.18     37.55 o 
   1  10   3      564.25      615.44     20.55 o 
   2  10   3     3394.81     3494.92     52.84 o 
   3  10   3       57.17       67.90      4.71 o 
   4  10   3     3189.40     3056.01     41.26 o 
   5  10   3      126.07      124.89     10.08 o 
   6  10   3     1862.85     1775.48     34.08 o 
   7  10   3        5.19        5.77     12.68 o 
   8  10   3      552.77      594.60     21.45 o 
   9  10   3        5.92       17.11     15.67 o 
  -9  11   3        2.31      -11.08     23.40 o 
  -8  11   3       28.44       -6.16     20.93 o 
  -7  11   3      175.42      262.90     13.83 o 
  -6  11   3      674.11      627.05     15.73 o 
  -5  11   3        7.93        8.29      5.45 o 
  -4  11   3      894.93      849.11     14.16 o 
  -3  11   3       14.60       11.55      4.16 o 
  -2  11   3      886.52      791.96     12.48 o 
  -1  11   3      196.97      254.99     11.70 o 
   0  11   3      144.51      148.92      5.35 o 
   1  11   3      144.03      135.49      7.56 o 
   2  11   3      254.34      269.48     10.41 o 
   3  11   3        3.10       21.10      6.61 o 
   4  11   3      566.64      634.38     18.00 o 
   5  11   3       44.35       34.28      8.64 o 
   6  11   3      156.59      172.87     12.51 o 
   7  11   3        1.97        6.54      9.90 o 
   8  11   3        7.18       -1.87     13.49 o 
   9  11   3       41.07       18.02     15.93 o 
  -9  12   3       10.32        1.23     23.40 o 
  -8  12   3        5.53        8.62     22.16 o 
  -7  12   3     1660.55     1748.53     33.35 o 
  -6  12   3       79.63       92.07      8.37 o 
  -5  12   3     3632.95     3503.42     46.39 o 
  -4  12   3     1110.08     1177.69     18.05 o 
  -3  12   3     1433.23     1151.03     16.79 o 
  -2  12   3     2036.65     2084.86     29.16 o 
  -1  12   3     1172.50     1020.55     16.51 o 
   0  12   3     2249.94     2161.50     35.27 o 
   1  12   3      419.55      334.22     11.75 o 
   2  12   3     3549.90     3505.08     54.02 o 
   3  12   3      462.09      326.38     12.55 o 
   4  12   3     2918.73     2872.39     49.84 o 
   5  12   3      746.79      676.71     36.69 o 
   6  12   3     1145.10     1213.55     27.92 o 
   7  12   3       22.34       28.79     10.80 o 
   8  12   3      592.69      641.27     22.88 o 
   9  12   3       57.75       68.37     32.01 o 
  -9  13   3        1.12       -8.62     24.63 o 
  -8  13   3      923.84      826.23     46.79 o 
  -7  13   3       34.06       49.25     22.16 o 
  -6  13   3     1270.60     1239.33     26.18 o 
  -5  13   3      106.10      115.36      8.21 o 
  -4  13   3     1241.15     1265.79     18.78 o 
  -3  13   3       64.35       66.50      5.35 o 
  -2  13   3     1025.15     1048.25     25.24 o 
  -1  13   3     3017.45     3142.50     41.14 o 
   0  13   3     2212.71     2330.23     38.08 o 
   1  13   3     3288.04     3159.42     49.67 o 
   2  13   3     5957.18     6040.44     88.61 o 
   3  13   3      882.57      827.37     20.13 o 
   4  13   3     2316.02     2215.03     42.34 o 
   5  13   3      194.59      218.17     12.98 o 
   6  13   3       60.37       65.92     10.80 o 
   7  13   3      297.50      316.14     16.98 o 
   8  13   3      131.08      101.80     13.83 o 
   9  13   3      591.56      548.76     28.57 o 
  -9  14   3      469.17      528.24     43.10 o 
  -8  14   3       30.58       24.63     23.40 o 
  -7  14   3      292.50      274.59     29.55 o 
  -6  14   3       17.76       26.87      9.36 o 
  -5  14   3      474.18      523.35     14.60 o 
  -4  14   3      762.12      759.84     15.03 o 
  -3  14   3     2328.32     2503.70     35.19 o 
  -2  14   3     1849.50     1660.64     24.60 o 
  -1  14   3     4882.52     4871.88     72.46 o 
   0  14   3     1648.67     1597.85     29.31 o 
   1  14   3     5318.55     5266.79    188.56 o 
   2  14   3      277.63      292.63     12.23 o 
   3  14   3      937.16     1043.87     23.44 o 
   4  14   3      108.18      118.64     10.84 o 
   5  14   3       79.01       75.44     10.62 o 
   6  14   3      458.22      422.25     17.69 o 
   7  14   3       41.17       20.63     11.68 o 
   8  14   3      186.50      218.35     16.70 o 
   9  14   3      100.96      114.34     19.23 o 
  -9  15   3      235.93      252.42     33.25 o 
  -8  15   3        6.32       17.24     22.16 o 
  -7  15   3        0.03        4.93     20.93 o 
  -6  15   3       47.80       53.40     10.08 o 
  -5  15   3      306.01      333.77     15.11 o 
  -4  15   3      568.63      637.32     19.37 o 
  -3  15   3      335.13      315.54     17.06 o 
  -2  15   3     1367.40     1435.86     26.97 o 
  -1  15   3        2.88       14.78      6.82 o 
   0  15   3      109.90      116.40      9.06 o 
   1  15   3      627.44      597.80     28.59 o 
   2  15   3       11.15       27.63      7.76 o 
   3  15   3      148.18      164.83     10.89 o 
   4  15   3       77.40       62.43      9.95 o 
   5  15   3      168.75      178.30     13.26 o 
   6  15   3       13.29       21.19     11.33 o 
   7  15   3      235.69      272.86     17.06 o 
   8  15   3       17.44       46.16     13.57 o 
   9  15   3       28.79       57.87     19.70 o 
  -9  16   3       51.56       72.65     27.09 o 
  -8  16   3      151.72      161.31     29.55 o 
  -7  16   3      521.85      639.06     39.40 o 
  -6  16   3        0.38       12.97      9.36 o 
  -5  16   3     1157.18     1142.51     23.10 o 
  -4  16   3      449.98      488.66     25.29 o 
  -3  16   3      722.81      760.58     24.33 o 
  -2  16   3      431.50      377.78     18.22 o 
  -1  16   3     1113.28     1136.16     23.67 o 
   0  16   3      136.24      121.45      9.23 o 
   1  16   3     1595.51     1585.04     30.02 o 
   2  16   3       35.79       35.77      8.47 o 
   3  16   3      405.56      409.96     20.30 o 
   4  16   3      366.09      393.95     16.52 o 
   5  16   3        0.89       10.18      9.90 o 
   6  16   3     1563.10     1517.52     33.88 o 
   7  16   3       35.64       52.54     13.26 o 
   8  16   3      401.18      429.41     30.55 o 
   9  16   3       74.18       81.27     20.93 o 
  -8  17   3       73.44       64.03     25.86 o 
  -7  17   3      101.43      109.59     24.63 o 
  -6  17   3     2174.27     2071.39     49.25 o 
  -5  17   3      181.04      176.12     12.31 o 
  -4  17   3     2826.69     2844.32     60.06 o 
  -3  17   3      699.81      640.16     23.84 o 
  -2  17   3     2525.83     2406.56     81.27 o 
  -1  17   3     1417.99     1532.02     38.28 o 
   0  17   3     1844.92     1797.14     33.01 o 
   1  17   3     1667.95     1691.01     35.21 o 
   2  17   3      296.20      245.93     12.98 o 
   3  17   3     2075.12     2015.14     37.86 o 
   4  17   3       73.13       51.59     10.41 o 
   5  17   3     1655.66     1591.55     34.11 o 
   6  17   3        0.34       -8.50     10.62 o 
   7  17   3      937.36      975.98     28.63 o 
   8  17   3       40.28       41.97     13.73 o 
  -8  18   3       64.92       68.95     27.09 o 
  -5  18   3      121.51      109.73     33.25 o 
  -4  18   3      250.64      263.98     17.83 o 
  -3  18   3      722.54      721.79     26.08 o 
  -2  18   3      236.79      214.14     15.95 o 
  -1  18   3      752.64      684.49     24.33 o 
   0  18   3      149.53      195.96     16.62 o 
   1  18   3      244.98      214.22     17.85 o 
   2  18   3      407.49      399.08     25.22 o 
   3  18   3       82.48      116.64     12.98 o 
   4  18   3      607.70      573.05     20.80 o 
   5  18   3        1.25        3.48     13.98 o 
   6  18   3      152.96      137.69     14.44 o 
   7  18   3       10.29        2.87     12.69 o 
   8  18   3       75.84       79.83     14.55 o 
  -5  19   3       51.52       46.79     13.93 o 
  -4  19   3      214.76      193.29     30.78 o 
  -3  19   3      526.55      471.14     21.71 o 
  -2  19   3      125.72      134.40     14.73 o 
  -1  19   3     1455.28     1341.10     36.13 o 
   0  19   3       61.75       62.12     12.97 o 
   1  19   3      811.79      813.43     27.86 o 
   2  19   3       52.87       61.99     13.93 o 
   3  19   3      527.57      513.72     19.31 o 
   4  19   3       56.19       53.68     11.55 o 
   5  19   3      211.45      237.67     15.87 o 
   6  19   3        0.01      -11.55     11.55 o 
   7  19   3       88.50      114.33     15.61 o 
   8  19   3       47.94       69.11     13.94 o 
  -5  20   3      906.11      892.72     46.79 o 
  -4  20   3      480.58      426.47     22.96 o 
  -3  20   3     2063.75     1991.74     47.86 o 
  -2  20   3     1145.44      982.12     31.34 o 
  -1  20   3     1333.87     1286.67     37.00 o 
   0  20   3     2067.80     2028.18     48.32 o 
   1  20   3     1550.59     1566.02     73.26 o 
   2  20   3     2129.76     2027.71     49.63 o 
   3  20   3     1177.80     1188.50    113.90 o 
   4  20   3     1736.93     1768.25     46.58 o 
   5  20   3       66.01       52.89     12.76 o 
   6  20   3     1307.42     1405.61     33.88 o 
   7  20   3        0.14        8.53     13.18 o 
  -5  21   3      237.00      204.40     28.32 o 
  -4  21   3      931.40      883.34     32.01 o 
  -3  21   3      695.20      645.23     27.82 o 
  -2  21   3     1093.57     1108.71     33.92 o 
  -1  21   3      394.38      372.12     21.77 o 
   0  21   3      829.55      821.07     36.32 o 
   1  21   3      999.66     1051.20     45.56 o 
   2  21   3      139.33      201.48     18.28 o 
   3  21   3     1644.94     1675.38     45.28 o 
   4  21   3       65.33       83.18     16.47 o 
   5  21   3     1383.50     1382.79     59.10 o 
   6  21   3        5.04       19.40     16.09 o 
   7  21   3      374.87      362.48     20.37 o 
  -5  22   3      101.65       75.11     24.63 o 
  -4  22   3        0.79        0.35     15.39 o 
  -3  22   3      102.60      100.51     15.95 o 
  -2  22   3      133.40      149.45     17.35 o 
  -1  22   3      206.27      224.42     28.94 o 
   0  22   3      162.37      138.55     16.96 o 
   1  22   3       74.67       69.52     16.09 o 
   2  22   3      177.84      171.22     21.55 o 
   3  22   3      102.16       76.99     16.54 o 
   4  22   3       63.99       64.53     16.96 o 
   5  22   3      182.87      135.10     20.03 o 
   6  22   3       35.17       10.04     16.83 o 
  -5  23   3       31.48       71.42     23.40 o 
  -4  23   3      470.36      427.77     24.33 o 
  -3  23   3      391.08      466.09     25.59 o 
  -2  23   3      633.28      658.99     29.08 o 
  -1  23   3      524.49      488.15     31.40 o 
   0  23   3      667.95      699.44     29.56 o 
   1  23   3      573.72      498.77     26.55 o 
   2  23   3       48.61       44.47     15.22 o 
   3  23   3      551.89      581.17     55.41 o 
   4  23   3        1.14       -3.69     15.67 o 
   5  23   3      384.80      414.55     26.99 o 
   6  23   3       82.29      115.90     19.10 o 
  -5  24   3      596.64      677.24     45.56 o 
  -4  24   3       16.90       26.99     21.55 o 
  -3  24   3      827.07      782.10     64.65 o 
  -2  24   3      728.68      746.62     31.20 o 
  -1  24   3      429.77      370.16     23.93 o 
   0  24   3     1486.30     1530.37     57.87 o 
   1  24   3      161.17      103.11     18.28 o 
   2  24   3     1671.84     1746.82     48.76 o 
   3  24   3      137.19       88.76     18.70 o 
   4  24   3     1001.55      951.10     37.00 o 
   5  24   3        1.46       -6.42     16.09 o 
  -5  25   3      144.20      107.13     25.86 o 
  -4  25   3      694.70      682.69     31.20 o 
  -3  25   3      189.94      209.32     20.34 o 
  -2  25   3      384.17      378.70     25.67 o 
  -1  25   3      145.07      129.84     19.58 o 
   0  25   3       71.88       76.65     17.71 o 
   1  25   3      528.01      471.76     38.79 o 
   2  25   3      123.40      149.38     30.78 o 
   3  25   3      926.46      890.95     36.06 o 
   4  25   3       71.11       90.44     19.46 o 
  -4  26   3        0.01       -5.43     14.73 o 
  -3  26   3       71.97       76.49     18.58 o 
  -2  26   3        1.74        6.44     16.83 o 
  -1  26   3       58.70       82.55     17.83 o 
   0  26   3       41.14       27.09     16.47 o 
   1  26   3       10.83       13.92     15.60 o 
   2  26   3      319.58      303.53     24.38 o 
   3  26   3       65.86       45.56     25.86 o 
  -4  27   3      292.72      378.02     32.01 o 
  -3  27   3       46.91       68.47     17.41 o 
  -2  27   3      409.73      486.56     29.08 o 
  -1  27   3       13.89       17.37     16.47 o 
   0  27   3      253.41      325.39     26.47 o 
   1  27   3      264.42      272.83     28.32 o 
   2  27   3       72.48       75.33     19.16 o 
 -10   0   4        8.37      -13.54     25.86 o 
  -9   0   4       46.53       57.87     24.63 o 
  -8   0   4     1252.83     1279.36     51.72 o 
  -7   0   4      727.64      802.83     38.17 o 
  -6   0   4     8301.02     8417.42    211.79 o 
  -5   0   4      272.62      205.63     18.47 o 
  -4   0   4    12545.98    13457.29    322.61 o 
  -3   0   4     1301.35     1439.43     43.10 o 
  -2   0   4     4232.44     4249.34    105.90 o 
  -1   0   4     2687.73     2419.58     59.10 o 
   0   0   4     3247.08     2864.45     50.48 o 
   1   0   4     7569.17     7278.82     96.78 o 
   2   0   4    10036.79    10332.40    174.14 o 
   3   0   4     1795.20     1424.21     29.60 o 
   4   0   4    11275.24    11099.68    188.94 o 
   5   0   4      153.69      108.03      9.85 o 
   6   0   4     2841.39     2778.86     56.11 o 
   7   0   4     1188.66     1166.21     32.07 o 
   8   0   4      268.33      236.97     17.35 o 
   9   0   4      461.73      457.71     24.19 o 
  10   0   4      231.24      198.25     33.25 o 
 -10   1   4      274.27      252.91     23.93 o 
  -9   1   4       51.97       67.11     16.54 o 
  -8   1   4       80.94       54.79     14.80 o 
  -7   1   4     1570.56     1582.21     39.61 o 
  -6   1   4       70.12       95.20     12.10 o 
  -5   1   4     7109.48     7414.30    131.47 o 
  -4   1   4      123.07      117.07     17.85 o 
  -3   1   4    10618.46    11235.55    252.42 o 
  -2   1   4     1430.74     1539.88     28.05 o 
  -1   1   4     5370.06     5742.63     79.11 o 
   0   1   4      391.46      391.74      8.13 o 
   1   1   4     2984.46     2995.49     31.98 o 
   2   1   4      419.99      492.40      9.53 o 
   3   1   4     1965.52     1689.68     24.01 o 
   4   1   4     2130.19     2280.33     31.70 o 
   5   1   4      831.14      742.88     15.35 o 
   6   1   4      834.35      836.34     19.73 o 
   7   1   4      194.83      178.79     10.41 o 
   8   1   4       70.17       70.74      9.47 o 
   9   1   4        3.89       18.53      9.80 o 
  10   1   4       59.42       89.69     20.45 o 
 -10   2   4       14.30       29.25     17.83 o 
  -9   2   4       47.94       41.47     16.09 o 
  -8   2   4      206.54      192.59     17.83 o 
  -7   2   4       70.28       70.85     13.47 o 
  -6   2   4      421.33      427.61     25.86 o 
  -5   2   4       25.73       39.47     17.85 o 
  -4   2   4      425.66      409.78     12.25 o 
  -3   2   4     1793.79     1800.69     36.13 o 
  -2   2   4        1.23       21.49      2.84 o 
  -1   2   4      778.50      671.82     10.14 o 
   0   2   4      847.15      663.30      9.11 o 
   1   2   4     1074.54     1140.19     15.48 o 
   2   2   4      592.98      574.18     10.47 o 
   3   2   4      587.21      563.77     11.35 o 
   4   2   4      482.74      397.82     10.14 o 
   5   2   4      126.15      120.15     15.85 o 
   6   2   4       12.68        4.28      5.94 o 
   7   2   4      797.46      739.17     17.32 o 
   8   2   4        6.15       10.11      8.76 o 
   9   2   4      332.29      253.83     13.70 o 
  10   2   4       35.75       34.65     19.10 o 
 -10   3   4      600.37      552.37     30.47 o 
  -9   3   4      146.01      139.75     18.70 o 
  -8   3   4      178.73      169.96     17.41 o 
  -7   3   4      402.41      510.29     24.01 o 
  -6   3   4      387.88      394.44     18.70 o 
  -5   3   4     1137.42     1091.13     38.17 o 
  -4   3   4      173.06      122.94      5.94 o 
  -3   3   4     2324.44     2357.12     35.20 o 
  -2   3   4     1863.49     1701.52     22.24 o 
  -1   3   4     4819.21     5096.98     61.39 o 
   0   3   4      894.98      930.46     11.94 o 
   1   3   4    15373.54    16271.18    191.32 o 
   2   3   4     1290.37     1506.10     24.40 o 
   3   3   4    10714.38    11212.84    154.74 o 
   4   3   4      156.72      125.67      6.55 o 
   5   3   4     1952.26     2096.36     30.92 o 
   6   3   4     1269.27     1335.42     34.67 o 
   7   3   4      269.55      251.26     11.58 o 
   8   3   4     1486.99     1487.47     29.51 o 
   9   3   4       58.00       36.83     10.23 o 
  10   3   4     1573.23     1668.81    104.05 o 
 -10   4   4        5.80       -4.53     17.83 o 
  -9   4   4      226.60      246.08     21.77 o 
  -8   4   4       89.18       95.99     16.09 o 
  -7   4   4      404.28      369.50     20.03 o 
  -6   4   4     1044.56      941.69     27.82 o 
  -5   4   4      193.47      193.98     19.70 o 
  -4   4   4     4108.02     3910.71     48.98 o 
  -3   4   4      104.15       99.75      4.10 o 
  -2   4   4     9617.78    10149.26    338.00 o 
  -1   4   4     1925.80     2081.25     23.85 o 
   0   4   4    14561.84    15835.76    163.22 o 
   1   4   4     3704.34     4370.32     53.86 o 
   2   4   4     5713.77     5925.04     72.33 o 
   3   4   4      416.38      591.86     13.47 o 
   4   4   4      400.07      404.56     10.44 o 
   5   4   4     1220.73     1230.20     20.89 o 
   6   4   4       30.92       25.87      6.56 o 
   7   4   4     2589.61     2559.81     38.60 o 
   8   4   4      105.63      104.86     10.90 o 
   9   4   4     1085.70     1058.89     38.39 o 
  10   4   4       26.81       37.03     17.24 o 
 -10   5   4        1.39       12.93     17.41 o 
  -9   5   4      312.74      361.87     23.93 o 
  -8   5   4      769.08      841.86     30.47 o 
  -7   5   4      466.81      487.44     42.48 o 
  -6   5   4     3070.10     3060.81     62.25 o 
  -5   5   4      205.91      237.67     17.24 o 
  -4   5   4       11.93       13.63      3.31 o 
  -3   5   4      653.70      632.56     13.33 o 
  -2   5   4     1048.56     1023.89     16.17 o 
  -1   5   4     4291.38     4117.89     57.23 o 
   0   5   4        0.24        6.79      3.51 o 
   1   5   4     2892.10     2784.55     35.55 o 
   2   5   4      576.94      556.95     10.38 o 
   3   5   4     2880.27     2913.37     38.45 o 
   4   5   4      272.29      227.28      8.38 o 
   5   5   4     3023.82     2886.72     39.99 o 
   6   5   4       41.60       27.84      6.79 o 
   7   5   4      416.55      375.47     13.49 o 
   8   5   4        4.59        7.93      8.70 o 
   9   5   4       32.16       30.90      9.87 o 
  10   5   4       43.60       64.03     29.55 o 
 -10   6   4       30.76       35.51     18.70 o 
  -9   6   4      151.00      159.82     19.97 o 
  -8   6   4       24.75       34.26     14.73 o 
  -7   6   4      975.31      918.48     38.79 o 
  -6   6   4      346.21      310.44     25.24 o 
  -5   6   4      479.69      400.22     35.11 o 
  -4   6   4     1524.21     1464.38     21.38 o 
  -3   6   4       71.14       74.04      5.51 o 
  -2   6   4     2348.44     2344.69     26.95 o 
  -1   6   4      245.04      343.47      8.50 o 
   0   6   4      882.00      836.87     12.85 o 
   1   6   4      172.98      235.18     12.77 o 
   2   6   4       33.95       31.71      3.74 o 
   3   6   4        6.14       13.74      4.98 o 
   4   6   4      909.60      897.76     19.73 o 
   5   6   4       22.95       28.51      7.52 o 
   6   6   4     1279.49     1245.20     32.79 o 
   7   6   4      459.33      431.91     14.54 o 
   8   6   4      463.30      427.12     20.06 o 
   9   6   4      165.21      163.46     14.13 o 
  10   6   4      240.63      278.28     36.94 o 
 -10   7   4       35.68       37.53     17.35 o 
  -9   7   4      119.10      127.91     39.40 o 
  -8   7   4      595.71      652.35     28.21 o 
  -7   7   4      922.13      944.57     75.11 o 
  -6   7   4     2134.46     2172.93     60.95 o 
  -5   7   4      854.34      867.94     18.85 o 
  -4   7   4      525.23      527.50     11.18 o 
  -3   7   4     1913.42     1785.62     22.11 o 
  -2   7   4      245.01      261.03      7.14 o 
  -1   7   4     5411.01     5114.20     55.30 o 
   0   7   4      362.90      327.95      6.79 o 
   1   7   4     3979.17     3521.36     44.28 o 
   2   7   4     1322.04     1243.53     18.64 o 
   3   7   4     2890.99     2727.82     36.42 o 
   4   7   4     1545.64     1412.91     22.07 o 
   5   7   4     1606.92     1517.80     24.52 o 
   6   7   4      900.36      862.50     18.06 o 
   7   7   4      580.17      535.37     15.71 o 
   8   7   4      379.04      370.61     17.15 o 
   9   7   4      203.66      189.73     15.43 o 
  10   7   4       87.87       82.50     30.78 o 
 -10   8   4       13.13        0.47     16.83 o 
  -9   8   4      634.98      552.67     28.69 o 
  -8   8   4      313.31      324.64     21.71 o 
  -7   8   4      198.19      178.75     16.47 o 
  -6   8   4      868.96      845.12     43.71 o 
  -5   8   4      321.19      293.24     11.57 o 
  -4   8   4     2754.70     2758.79     32.54 o 
  -3   8   4     1534.66     1604.27     20.56 o 
  -2   8   4     5895.67     6192.72     66.51 o 
  -1   8   4      344.55      373.90      7.74 o 
   0   8   4     6181.02     6622.38     80.48 o 
   1   8   4      172.05      216.37      8.27 o 
   2   8   4     5484.88     5650.68     69.67 o 
   3   8   4      391.29      379.68     14.22 o 
   4   8   4     2189.40     2203.83     31.47 o 
   5   8   4     2004.05     2013.10     30.37 o 
   6   8   4     1164.17     1109.69     21.15 o 
   7   8   4      349.50      366.74     16.40 o 
   8   8   4      564.94      526.17     30.09 o 
   9   8   4      183.87      213.44     17.60 o 
 -10   9   4        6.02      -35.51     48.02 o 
  -9   9   4        0.67       25.82     16.09 o 
  -8   9   4      173.74      158.68     18.22 o 
  -7   9   4        4.98        1.96     11.73 o 
  -6   9   4      559.62      576.70     18.47 o 
  -5   9   4      265.42      278.66     10.09 o 
  -4   9   4        1.70        6.18      4.36 o 
  -3   9   4      170.14      155.86      8.69 o 
  -2   9   4       53.36       81.72      4.60 o 
  -1   9   4       60.53       60.60      4.58 o 
   0   9   4       39.35       36.05      4.27 o 
   1   9   4       27.90       35.22      4.98 o 
   2   9   4        1.85       -2.27      3.01 o 
   3   9   4       14.20       24.10      4.44 o 
   4   9   4        5.54       11.74      5.00 o 
   5   9   4        3.61        7.45      5.35 o 
   6   9   4       73.34       73.85     10.15 o 
   7   9   4        0.96       -0.45      9.23 o 
   8   9   4       27.83       44.15     11.82 o 
   9   9   4        1.26       -5.95     15.03 o 
  -9  10   4      189.19      144.11     27.71 o 
  -8  10   4       30.61       54.96     14.40 o 
  -7  10   4       24.76       34.31     10.23 o 
  -6  10   4      170.35      207.86     12.40 o 
  -5  10   4      280.66      250.43      9.94 o 
  -4  10   4     1346.42     1334.87     18.82 o 
  -3  10   4     1552.95     1493.64     20.03 o 
  -2  10   4     3056.88     2858.36     37.02 o 
  -1  10   4      461.21      406.57      8.46 o 
   0  10   4     3617.36     3588.09     45.49 o 
   1  10   4        2.41        4.51      4.98 o 
   2  10   4     2073.39     2048.76     88.46 o 
   3  10   4      536.84      564.54     15.61 o 
   4  10   4     1017.27     1017.39     22.24 o 
   5  10   4     1236.58     1286.26     27.00 o 
   6  10   4      984.54      965.09     30.99 o 
   7  10   4      128.53      156.00     12.95 o 
   8  10   4      151.69      177.31     15.00 o 
   9  10   4       53.61       59.50     13.57 o 
  -9  11   4      179.77      201.94     30.78 o 
  -8  11   4      799.03      809.91     30.44 o 
  -7  11   4      523.57      526.94     54.55 o 
  -6  11   4     3873.97     4008.36     61.90 o 
  -5  11   4     1436.24     1345.84     31.64 o 
  -4  11   4     1704.89     1767.31     30.69 o 
  -3  11   4     3046.16     2872.65     34.10 o 
  -2  11   4       99.32      118.34      6.39 o 
  -1  11   4     6132.37     6284.75     77.38 o 
   0  11   4      108.22       75.07      4.51 o 
   1  11   4     6261.27     6405.99    112.76 o 
   2  11   4     1155.72      997.87     20.85 o 
   3  11   4     4326.60     4536.30     89.38 o 
   4  11   4      571.42      549.77     20.18 o 
   5  11   4     2509.80     2515.88     43.82 o 
   6  11   4      663.06      680.66     20.99 o 
   7  11   4      608.53      573.00     20.45 o 
   8  11   4      686.19      707.74     23.74 o 
   9  11   4      122.79       97.49     20.95 o 
  -9  12   4      172.49      259.81     33.25 o 
  -8  12   4      179.84      141.60     28.32 o 
  -7  12   4       65.02       69.00     10.96 o 
  -6  12   4      359.87      333.32     15.18 o 
  -5  12   4       24.03       21.16      6.66 o 
  -4  12   4     1255.32     1239.93     20.81 o 
  -3  12   4      176.40      210.84      7.57 o 
  -2  12   4     3726.04     3606.00     46.08 o 
  -1  12   4      101.30      124.38      9.95 o 
   0  12   4     3859.36     3947.50     59.71 o 
   1  12   4      167.03      182.15     10.47 o 
   2  12   4     4593.19     4697.12     91.32 o 
   3  12   4     1423.92     1380.15     27.48 o 
   4  12   4     3222.11     3103.19     51.18 o 
   5  12   4     1067.02      961.36     27.36 o 
   6  12   4      807.27      773.48     22.50 o 
   7  12   4      415.50      412.72     19.02 o 
   8  12   4      347.80      360.50     38.09 o 
   9  12   4      255.45      271.37     24.49 o 
  -9  13   4       10.25        7.39     25.86 o 
  -8  13   4      111.11      123.13     25.86 o 
  -7  13   4       12.11        9.40     12.72 o 
  -6  13   4      586.21      611.82     28.19 o 
  -5  13   4        8.89        7.23      6.87 o 
  -4  13   4       82.13       55.78      5.91 o 
  -3  13   4      275.48      219.24      8.01 o 
  -2  13   4      354.42      308.64     28.63 o 
  -1  13   4      775.75      728.92     17.50 o 
   0  13   4       29.23       52.29      8.57 o 
   1  13   4      414.06      433.59     46.98 o 
   2  13   4        1.57       -5.10      6.61 o 
   3  13   4     2355.61     2285.25     68.52 o 
   4  13   4       14.01       10.73     12.27 o 
   5  13   4      997.67      936.47     35.85 o 
   6  13   4       32.47       34.89     11.03 o 
   7  13   4      128.38      112.72     13.47 o 
   8  13   4        2.66        1.71     11.97 o 
   9  13   4        1.70        9.18     12.33 o 
  -9  14   4      315.10      343.54     36.94 o 
  -8  14   4      137.56      118.21     27.09 o 
  -7  14   4       31.46       55.03     14.50 o 
  -6  14   4      385.37      398.57     19.80 o 
  -5  14   4      118.57       92.41      8.23 o 
  -4  14   4     1729.59     1734.37     24.09 o 
  -3  14   4      474.40      438.73     13.41 o 
  -2  14   4     4246.23     4105.65     62.27 o 
  -1  14   4      253.90      270.71     12.52 o 
   0  14   4     3501.09     3249.95     51.64 o 
   1  14   4     1669.15     1656.49     30.55 o 
   2  14   4     2018.15     1995.81     50.83 o 
   3  14   4     2158.69     2129.56     38.38 o 
   4  14   4      532.54      533.20     18.58 o 
   5  14   4     1208.77     1224.23     28.18 o 
   6  14   4      161.15      158.82     13.97 o 
   7  14   4      123.99      194.54     20.32 o 
   8  14   4      325.93      325.86     23.90 o 
   9  14   4      132.58      255.84     20.90 o 
  -9  15   4       61.15      102.20     27.09 o 
  -8  15   4      215.78      183.47     29.55 o 
  -7  15   4      258.33      259.81     29.55 o 
  -6  15   4      249.28      268.90     28.94 o 
  -5  15   4     1774.37     1759.53     33.09 o 
  -4  15   4      557.58      540.67     19.84 o 
  -3  15   4     1024.80     1044.40     22.37 o 
  -2  15   4       56.74       74.23      8.33 o 
  -1  15   4      333.28      340.68     14.13 o 
   0  15   4     4308.61     4359.61     66.77 o 
   1  15   4     2193.21     2221.12     43.00 o 
   2  15   4     4299.96     4180.60     65.15 o 
   3  15   4     3093.62     2939.31     49.27 o 
   4  15   4     1201.26     1271.96     32.79 o 
   5  15   4     1705.05     1574.33     33.17 o 
   6  15   4      318.37      320.26     17.03 o 
   7  15   4      524.93      474.28     20.95 o 
   8  15   4      108.43      140.86     27.98 o 
   9  15   4       48.30       24.63     13.93 o 
  -9  16   4      324.77      376.79     36.94 o 
  -8  16   4       92.57      108.36     27.09 o 
  -7  16   4      974.63      918.58     45.56 o 
  -6  16   4      531.63      531.41     22.96 o 
  -5  16   4      351.24      383.52     22.21 o 
  -4  16   4     1208.07     1173.81     31.70 o 
  -3  16   4       23.63       21.84      9.98 o 
  -2  16   4     1666.07     1584.98     29.93 o 
  -1  16   4       17.51       30.97      7.76 o 
   0  16   4      621.11      617.71     17.97 o 
   1  16   4       43.64       29.70      8.27 o 
   2  16   4       72.38       87.32     11.00 o 
   3  16   4      353.31      304.59     14.65 o 
   4  16   4      231.72      276.67     17.32 o 
   5  16   4      147.01      126.06     12.80 o 
   6  16   4      217.70      224.39     15.61 o 
   7  16   4      202.32      167.11     15.54 o 
   8  16   4       68.01       68.76     16.79 o 
  -8  17   4        1.34       -3.69     23.40 o 
  -7  17   4      121.74      115.75     24.63 o 
  -6  17   4      134.28      152.69     22.16 o 
  -5  17   4      237.24      257.35     25.86 o 
  -4  17   4      182.06      182.35     15.60 o 
  -3  17   4      947.57      891.87     28.21 o 
  -2  17   4      144.05      121.67     17.85 o 
  -1  17   4     1115.75     1091.96     51.72 o 
   0  17   4       51.39       45.80      8.87 o 
   1  17   4     1270.99     1296.09     27.67 o 
   2  17   4      536.05      512.48     19.50 o 
   3  17   4      623.28      609.84     20.09 o 
   4  17   4      203.13      176.19     13.47 o 
   5  17   4      442.74      480.64     38.50 o 
   6  17   4      226.75      220.50     16.10 o 
   7  17   4      171.62      184.37     26.91 o 
   8  17   4      226.22      199.06     27.09 o 
  -5  18   4      799.59      879.17     41.87 o 
  -4  18   4      173.72      176.75     24.63 o 
  -3  18   4       87.98       94.57     14.16 o 
  -2  18   4     1563.77     1564.00     58.49 o 
  -1  18   4       21.84       27.91     11.73 o 
   0  18   4     2765.64     2709.89     58.34 o 
   1  18   4      248.63      221.82     13.18 o 
   2  18   4     2139.33     2076.79     73.54 o 
   3  18   4      229.92      232.01     14.38 o 
   4  18   4      939.21      926.16     47.35 o 
   5  18   4       41.67       61.27     12.46 o 
   6  18   4      118.60      148.42     15.12 o 
   7  18   4      264.11      299.93     25.08 o 
   8  18   4      164.25      145.96     15.80 o 
  -5  19   4      262.29      306.60     28.32 o 
  -4  19   4      436.65      405.44     55.41 o 
  -3  19   4     1632.48     1711.85     42.17 o 
  -2  19   4      471.11      433.68     22.19 o 
  -1  19   4     3254.69     3203.20     67.47 o 
   0  19   4      171.28      163.84     16.09 o 
   1  19   4     2755.03     2754.17    140.99 o 
   2  19   4       22.33       15.55     11.14 o 
   3  19   4     1235.41     1218.35     29.09 o 
   4  19   4      565.44      550.17     20.82 o 
   5  19   4      376.21      321.01     22.44 o 
   6  19   4      891.29      940.96     36.33 o 
   7  19   4      249.13      209.81     17.29 o 
  -5  20   4        0.39        9.85     19.70 o 
  -4  20   4       24.42       22.80     12.60 o 
  -3  20   4       68.92       80.47     19.70 o 
  -2  20   4       15.97       16.05     13.47 o 
  -1  20   4       44.63       36.38     13.47 o 
   0  20   4       53.18       53.06     13.85 o 
   1  20   4        2.25        1.02     12.60 o 
   2  20   4      124.56      104.57     16.62 o 
   3  20   4        0.59       -1.85     14.16 o 
   4  20   4      188.06      171.74     15.23 o 
   5  20   4       96.45      123.65     14.92 o 
   6  20   4      413.36      394.52     20.85 o 
   7  20   4      124.38      117.73     15.87 o 
  -5  21   4      604.21      630.44     40.63 o 
  -4  21   4      142.60      131.54     16.47 o 
  -3  21   4     1048.34     1083.94     33.82 o 
  -2  21   4      245.40      232.01     18.70 o 
  -1  21   4      671.36      630.30     26.95 o 
   0  21   4       10.52       14.16     13.06 o 
   1  21   4      762.81      749.29     28.73 o 
   2  21   4        5.69        6.16     13.06 o 
   3  21   4      554.75      539.80     26.55 o 
   4  21   4        8.76        4.82     15.22 o 
   5  21   4      445.30      466.72     27.42 o 
   6  21   4        7.66        3.83     13.26 o 
   7  21   4      245.32      256.12     33.25 o 
  -5  22   4      765.34      799.14     44.33 o 
  -4  22   4     1043.52      990.27     33.45 o 
  -3  22   4      132.21      120.38     17.35 o 
  -2  22   4     1212.52     1245.66     37.81 o 
  -1  22   4       11.03       24.01     13.93 o 
   0  22   4     1885.03     1830.92     47.45 o 
   1  22   4      300.76      305.56     21.71 o 
   2  22   4     1535.51     1596.14     44.41 o 
   3  22   4      213.79      192.74     66.49 o 
   4  22   4     1157.18     1146.38     56.64 o 
   5  22   4       54.22       48.47     18.47 o 
   6  22   4      814.72      791.90     34.38 o 
  -5  23   4      117.21      119.44     23.40 o 
  -4  23   4       37.68       29.59     15.60 o 
  -3  23   4      751.76      809.49     37.56 o 
  -2  23   4        1.26       -1.09     14.73 o 
  -1  23   4     1987.65     2006.83     51.72 o 
   0  23   4        5.29       28.94     14.80 o 
   1  23   4      934.21      958.12     35.25 o 
   2  23   4       33.60       14.61     16.09 o 
   3  23   4      689.94      535.53     29.16 o 
   4  23   4       72.40       64.79     18.22 o 
   5  23   4      526.62      491.24     29.16 o 
  -4  24   4      245.86      241.34     30.78 o 
  -3  24   4       10.99       12.75     15.95 o 
  -2  24   4      364.21      423.82     24.71 o 
  -1  24   4       36.77       37.61     16.09 o 
   0  24   4      209.63      271.35     22.64 o 
   1  24   4      186.52      201.46     20.45 o 
   2  24   4        5.90        3.99     16.09 o 
   3  24   4      187.07      179.16     28.94 o 
   4  24   4      155.75      146.38     20.93 o 
  -4  25   4       82.63      107.13     27.09 o 
  -3  25   4      554.41      534.75     28.21 o 
  -2  25   4      168.43      193.24     20.45 o 
  -1  25   4     1183.96     1130.17     39.15 o 
   0  25   4      331.00      431.98     26.99 o 
   1  25   4      450.31      465.31     27.42 o 
   2  25   4       59.84      105.22     25.86 o 
   3  25   4      167.58      161.80     20.45 o 
   4  25   4      193.26      180.38     32.63 o 
  -4  26   4      776.95      795.44     45.56 o 
  -3  26   4      215.50      219.15     23.40 o 
  -2  26   4      621.84      621.07     31.34 o 
  -1  26   4       88.69      111.49     19.16 o 
   0  26   4      895.80      869.15     75.73 o 
   1  26   4        6.07        2.46     17.41 o 
   2  26   4      831.09      839.23     36.13 o 
   3  26   4       19.75       49.25     25.86 o 
  -3  27   4      448.88      559.03     40.63 o 
  -2  27   4      126.46      167.46     20.45 o 
  -1  27   4      351.65      408.80     27.33 o 
   0  27   4       15.54       25.24     16.54 o 
   1  27   4      260.22      288.20     28.94 o 
 -10   1   5        0.50        3.66     17.35 o 
  -9   1   5      493.79      472.89     26.99 o 
  -8   1   5      226.13      144.16     17.41 o 
  -7   1   5     2690.30     2517.83     55.72 o 
  -6   1   5     1024.69      937.71     27.86 o 
  -5   1   5     4574.05     4340.84     81.84 o 
  -4   1   5      306.30      319.58     27.09 o 
  -3   1   5     4337.53     4038.43     73.14 o 
  -2   1   5     3142.45     3632.39     52.05 o 
  -1   1   5     4420.60     4922.54     68.45 o 
   0   1   5     2764.44     2975.91     61.18 o 
   1   1   5      412.73      448.70     10.28 o 
   2   1   5     2447.50     2631.44     34.63 o 
   3   1   5      659.58      586.00     17.24 o 
   4   1   5      825.88      917.49     19.40 o 
   5   1   5     1722.30     1703.87     26.78 o 
   6   1   5      783.16      810.16     19.71 o 
   7   1   5      166.24      158.08     14.04 o 
   8   1   5      701.33      682.13     18.65 o 
   9   1   5        1.09        6.54     10.14 o 
  10   1   5       58.84       86.72     13.48 o 
 -10   2   5      400.71      411.35     27.82 o 
  -9   2   5      162.00      215.30     32.01 o 
  -8   2   5     1289.28     1205.00     36.13 o 
  -7   2   5       52.71       70.91     25.24 o 
  -6   2   5     1612.79     1575.53     38.31 o 
  -5   2   5       95.41       72.46     11.32 o 
  -4   2   5     4231.73     4332.69     80.10 o 
  -3   2   5     1333.85     1046.36     24.80 o 
  -2   2   5     5215.51     5301.57     63.97 o 
  -1   2   5     5736.12     5638.76     78.40 o 
   0   2   5     1862.43     1772.54     23.98 o 
   1   2   5     4079.69     3945.60     43.16 o 
   2   2   5      698.83      811.94     18.13 o 
   3   2   5     6638.54     6149.53     76.34 o 
   4   2   5        6.05       20.68      5.49 o 
   5   2   5     5925.54     5428.64     85.99 o 
   6   2   5       23.99       33.19      7.31 o 
   7   2   5     1961.07     1971.22     31.97 o 
   8   2   5       62.01       56.08      9.80 o 
   9   2   5      698.89      697.51     20.87 o 
  10   2   5       97.84      111.04     14.93 o 
 -10   3   5       29.30       11.35     17.83 o 
  -9   3   5      219.42      304.02     33.25 o 
  -8   3   5      343.08      353.91     22.19 o 
  -7   3   5      103.64      132.26     14.35 o 
  -6   3   5      218.37      221.62     15.22 o 
  -5   3   5      352.41      356.91     16.96 o 
  -4   3   5        2.74        6.16      7.84 o 
  -3   3   5     1157.50     1300.99     25.12 o 
  -2   3   5     1524.87     1370.68     18.78 o 
  -1   3   5     1791.23     1726.63     23.02 o 
   0   3   5     4599.09     4849.85     52.09 o 
   1   3   5     2486.92     2459.82     28.21 o 
   2   3   5     4099.54     4331.92     54.33 o 
   3   3   5      523.87      507.26     13.85 o 
   4   3   5     4998.23     4805.76     61.71 o 
   5   3   5       55.88       29.75      6.29 o 
   6   3   5     3967.35     3654.69     58.51 o 
   7   3   5      135.00      101.29      9.66 o 
   8   3   5     1300.65     1172.48     24.40 o 
   9   3   5       11.38       12.28     13.33 o 
  10   3   5      198.54      165.74     18.31 o 
 -10   4   5      121.22      162.39     42.48 o 
  -9   4   5       96.38      142.75     30.17 o 
  -8   4   5      348.35      357.79     21.71 o 
  -7   4   5        2.90       -3.08     12.19 o 
  -6   4   5        3.20       -5.57      9.98 o 
  -5   4   5       77.01       60.10      9.98 o 
  -4   4   5      273.68      293.24     13.93 o 
  -3   4   5       22.09        8.87      2.40 o 
  -2   4   5     1970.30     2044.18     26.87 o 
  -1   4   5      218.13      156.73      4.59 o 
   0   4   5     1566.54     1437.94     23.81 o 
   1   4   5      317.71      385.52      7.42 o 
   2   4   5       24.50       21.32      3.87 o 
   3   4   5      519.87      456.84     10.86 o 
   4   4   5      589.11      571.88     13.33 o 
   5   4   5     1354.90     1250.34     29.15 o 
   6   4   5        4.12        7.12      7.03 o 
   7   4   5       52.73       41.13      8.80 o 
   8   4   5      157.41      159.17     11.62 o 
   9   4   5      187.40      220.38     14.08 o 
  10   4   5      169.05      187.89     15.72 o 
 -10   5   5        1.11       35.56     17.83 o 
  -9   5   5      334.64      362.65     24.38 o 
  -8   5   5        0.93       22.24     14.16 o 
  -7   5   5     1491.64     1528.00     40.02 o 
  -6   5   5       31.51       32.41     10.86 o 
  -5   5   5     2453.92     2372.81     49.63 o 
  -4   5   5      215.43      259.11     11.15 o 
  -3   5   5      185.83      140.48      5.20 o 
  -2   5   5     2902.27     3045.87     50.12 o 
  -1   5   5     1179.50     1613.75     24.17 o 
   0   5   5    11190.86    12121.86    126.30 o 
   1   5   5     1408.10     1918.13     29.84 o 
   2   5   5    10219.68    10557.64    126.51 o 
   3   5   5       83.97       47.05      5.25 o 
   4   5   5     2818.66     2825.92     38.91 o 
   5   5   5      973.84      943.01     23.10 o 
   6   5   5      744.46      750.10     17.34 o 
   7   5   5       42.04       23.81      9.96 o 
   8   5   5      232.30      231.81     12.98 o 
   9   5   5      130.31      177.89     14.99 o 
  10   5   5       56.62       61.56     18.87 o 
 -10   6   5        7.12       22.88     17.83 o 
  -9   6   5        4.86        8.00     16.54 o 
  -8   6   5       67.02       71.50     20.93 o 
  -7   6   5       44.66       71.45     14.35 o 
  -6   6   5     2046.58     1906.77     59.10 o 
  -5   6   5      208.81      225.13     14.35 o 
  -4   6   5     3809.74     3549.89     53.47 o 
  -3   6   5     1495.17     1679.70     26.89 o 
  -2   6   5     3186.78     3253.24     36.62 o 
  -1   6   5     3246.84     3498.10     39.04 o 
   0   6   5      970.20     1093.09     14.57 o 
   1   6   5     7015.11     6916.74     84.03 o 
   2   6   5      751.04      721.11     13.13 o 
   3   6   5     2585.10     2546.28     34.75 o 
   4   6   5      513.49      528.87     18.49 o 
   5   6   5      594.95      610.93     14.94 o 
   6   6   5      216.80      188.89     10.09 o 
   7   6   5     1582.66     1556.06     28.10 o 
   8   6   5      709.05      751.08     23.05 o 
   9   6   5     1238.65     1252.21     31.36 o 
  10   6   5       29.51       25.24     13.06 o 
 -10   7   5       57.80       28.41     17.83 o 
  -9   7   5       68.89       56.94     16.47 o 
  -8   7   5        1.67       -2.66     25.24 o 
  -7   7   5       12.83       -3.50     11.22 o 
  -6   7   5      308.77      302.08     17.41 o 
  -5   7   5       19.47       -3.08      8.71 o 
  -4   7   5        9.94       15.80      5.22 o 
  -3   7   5      741.77      778.52     15.55 o 
  -2   7   5        8.10       22.13      4.62 o 
  -1   7   5      269.62      197.77      9.68 o 
   0   7   5      103.85      149.76      5.16 o 
   1   7   5      296.02      303.67      8.23 o 
   2   7   5       79.50      114.21      5.95 o 
   3   7   5       30.91       32.13      4.72 o 
   4   7   5      838.04      783.03     15.46 o 
   5   7   5      328.59      310.45     21.02 o 
   6   7   5      770.35      695.61     21.15 o 
   7   7   5        5.77       -0.57      9.51 o 
   8   7   5       85.12       78.02     19.09 o 
   9   7   5        2.39        7.65     11.82 o 
  10   7   5       46.21       31.96     25.86 o 
 -10   8   5      121.36       86.19     24.63 o 
  -9   8   5        3.72        5.68     29.55 o 
  -8   8   5      780.81      826.31     30.44 o 
  -7   8   5      275.05      332.95     22.78 o 
  -6   8   5     1307.58     1243.50     33.09 o 
  -5   8   5      362.58      422.35     19.16 o 
  -4   8   5     1331.81     1280.63     20.38 o 
  -3   8   5      229.27      256.76      8.07 o 
  -2   8   5     1618.68     1701.21     23.70 o 
  -1   8   5      370.48      403.24      8.61 o 
   0   8   5      853.43      990.57     14.02 o 
   1   8   5      570.77      530.26     16.00 o 
   2   8   5      547.68      576.90     11.61 o 
   3   8   5      732.06      691.48     14.57 o 
   4   8   5       32.13       28.02      5.68 o 
   5   8   5      412.52      460.95     14.52 o 
   6   8   5        0.01       -2.59      9.90 o 
   7   8   5      145.15      161.49     16.59 o 
   8   8   5      106.15      104.90     12.94 o 
   9   8   5       65.54       94.30     13.66 o 
  10   8   5       47.38       51.32     28.94 o 
 -10   9   5        2.41       28.32     19.70 o 
  -9   9   5      348.45      323.50     23.84 o 
  -8   9   5      104.05       77.11     16.09 o 
  -7   9   5      421.67      466.99     31.40 o 
  -6   9   5     1277.77     1258.66     26.88 o 
  -5   9   5     2363.00     2415.46     42.86 o 
  -4   9   5      630.54      639.39     13.80 o 
  -3   9   5     5712.81     5963.64     65.23 o 
  -2   9   5      954.09      802.96     14.16 o 
  -1   9   5     5002.75     4923.37     54.22 o 
   0   9   5     3586.74     3523.44     45.20 o 
   1   9   5     4722.93     4896.93     61.19 o 
   2   9   5     3785.28     3395.00     44.40 o 
   3   9   5      590.84      666.43     13.73 o 
   4   9   5     4863.62     4566.33     59.48 o 
   5   9   5      253.46      255.50     13.22 o 
   6   9   5     3075.63     2965.42     54.77 o 
   7   9   5       92.96       98.13     11.75 o 
   8   9   5      646.45      704.35     23.94 o 
   9   9   5       88.30      104.11     18.63 o 
  10   9   5      165.29      175.65     16.09 o 
  -9  10   5       87.91       81.74     17.35 o 
  -8  10   5      399.92      421.37     18.96 o 
  -7  10   5        7.51       11.36     10.38 o 
  -6  10   5     1688.68     1653.67     32.08 o 
  -5  10   5      210.56      243.47     12.31 o 
  -4  10   5     1364.55     1412.87     22.61 o 
  -3  10   5     1792.39     1836.46     23.77 o 
  -2  10   5      454.81      479.27     11.06 o 
  -1  10   5     2546.19     2517.07     30.12 o 
   0  10   5      237.49      228.73     12.26 o 
   1  10   5     3861.35     3984.06     51.00 o 
   2  10   5       42.13       45.29      6.22 o 
   3  10   5     2080.44     2195.67     37.68 o 
   4  10   5      635.53      573.62     17.03 o 
   5  10   5     1033.31     1033.96     48.55 o 
   6  10   5      313.24      316.70     17.76 o 
   7  10   5      948.94      948.29     25.78 o 
   8  10   5       33.73       43.67     12.64 o 
   9  10   5      186.50      197.45     16.52 o 
  10  10   5       12.00       -9.85      9.85 o 
  -9  11   5        5.59       14.78     25.86 o 
  -8  11   5       37.66       41.54     11.97 o 
  -7  11   5      364.22      433.52     34.85 o 
  -6  11   5        7.06       16.83     10.64 o 
  -5  11   5      325.26      381.96     15.90 o 
  -4  11   5        2.02        2.30      5.98 o 
  -3  11   5      166.17      173.70      7.13 o 
  -2  11   5       28.26       62.53      5.87 o 
  -1  11   5       20.10       34.91      4.34 o 
   0  11   5        3.09       15.95      3.84 o 
   1  11   5        8.11       19.90      6.13 o 
   2  11   5       51.08       52.41      8.58 o 
   3  11   5      117.47      105.67      9.70 o 
   4  11   5        0.51       14.49      7.76 o 
   5  11   5      210.85      194.02     12.95 o 
   6  11   5       94.65       70.31     20.29 o 
   7  11   5        7.37       20.63     11.33 o 
   8  11   5        2.41        0.57     12.64 o 
   9  11   5        0.50       -1.63     12.85 o 
  -9  12   5        8.26       -6.16     25.86 o 
  -8  12   5      129.20      166.57     18.04 o 
  -7  12   5       87.01       83.04     11.97 o 
  -6  12   5      613.88      682.89     20.32 o 
  -5  12   5        5.57       15.25      8.27 o 
  -4  12   5      360.63      378.11     11.84 o 
  -3  12   5      658.69      775.37     13.87 o 
  -2  12   5     1086.57     1025.96     17.79 o 
  -1  12   5     2030.22     2168.24     30.53 o 
   0  12   5     3055.83     2670.87     43.12 o 
   1  12   5     4734.86     4825.17     72.04 o 
   2  12   5     2492.43     2266.07     38.86 o 
   3  12   5     2383.68     2457.75     42.18 o 
   4  12   5     1084.15     1123.61     43.10 o 
   5  12   5      553.42      579.91     18.95 o 
   6  12   5       45.99       46.76     10.80 o 
   7  12   5      937.86      963.04     33.12 o 
   8  12   5      454.91      491.56     21.76 o 
   9  12   5      563.14      650.16     25.64 o 
  -9  13   5      555.90      515.93     41.87 o 
  -8  13   5       62.11       80.04     24.63 o 
  -7  13   5     1115.75     1153.01     27.32 o 
  -6  13   5      347.84      381.30     17.22 o 
  -5  13   5     1026.37     1044.20     27.29 o 
  -4  13   5      323.40      330.41     11.67 o 
  -3  13   5     2370.84     2301.00     29.27 o 
  -2  13   5      834.16      870.88     16.35 o 
  -1  13   5     3520.69     3743.51     58.05 o 
   0  13   5     1306.73     1230.06     24.40 o 
   1  13   5     3363.69     3461.05     57.70 o 
   2  13   5     1847.18     1798.66     33.17 o 
   3  13   5     1207.23     1165.70     25.11 o 
   4  13   5     1910.87     1923.65     36.73 o 
   5  13   5       32.62       31.60      9.95 o 
   6  13   5      621.55      653.67     22.22 o 
   7  13   5      287.74      305.91     18.13 o 
   8  13   5      328.59      279.28     18.30 o 
   9  13   5      140.92      192.90     19.58 o 
  -9  14   5       89.07      102.20     28.32 o 
  -8  14   5       78.15       94.81     27.09 o 
  -7  14   5       68.45       84.72     15.60 o 
  -6  14   5       24.02       16.87     11.73 o 
  -5  14   5      595.37      586.75     18.00 o 
  -4  14   5     2237.34     2264.83     33.18 o 
  -3  14   5     2113.65     1941.73     27.84 o 
  -2  14   5    10156.21     9790.64    170.65 o 
  -1  14   5      675.24      563.39     32.37 o 
   0  14   5    11548.09    11055.55    155.92 o 
   1  14   5      412.41      433.20     20.84 o 
   2  14   5     1730.65     1828.02     56.43 o 
   3  14   5       97.78      120.31     12.56 o 
   4  14   5      170.71      121.14     13.24 o 
   5  14   5     1277.46     1170.69     34.76 o 
   6  14   5       50.88       52.35     12.23 o 
   7  14   5     1023.36      987.23     29.53 o 
   8  14   5        3.11       -0.95     13.02 o 
   9  14   5      133.02      145.63     17.41 o 
  -9  15   5       43.26       57.87     27.09 o 
  -8  15   5        3.15        2.46     23.40 o 
  -7  15   5        1.58        0.34     14.35 o 
  -6  15   5      154.42      149.24     16.09 o 
  -5  15   5       30.80       44.74     11.73 o 
  -4  15   5       39.53       62.26      7.80 o 
  -3  15   5      974.66      990.32     20.88 o 
  -2  15   5      507.90      562.94     20.84 o 
  -1  15   5     1723.45     1737.05     32.21 o 
   0  15   5      590.58      602.46     26.49 o 
   1  15   5     1314.82     1395.37     28.42 o 
   2  15   5        9.55       18.08      8.75 o 
   3  15   5       24.78       28.83      9.46 o 
   4  15   5      807.68      751.08     21.77 o 
   5  15   5      307.41      291.18     16.04 o 
   6  15   5      325.57      297.64     17.29 o 
   7  15   5        9.46       20.46     15.27 o 
   8  15   5        7.32        1.79     13.36 o 
  -8  16   5      224.28      190.86     29.55 o 
  -7  16   5        8.32       -6.27     14.35 o 
  -6  16   5      577.00      606.49     25.20 o 
  -5  16   5      218.46      225.33     23.40 o 
  -4  16   5     1464.38     1489.00     54.79 o 
  -3  16   5      244.64      235.98     15.48 o 
  -2  16   5     2019.40     1799.87     71.42 o 
  -1  16   5       60.80       57.27      8.94 o 
   0  16   5     1808.09     1586.18     31.26 o 
   1  16   5      288.56      301.43     13.94 o 
   2  16   5      123.81      128.61     16.12 o 
   3  16   5     1183.22     1168.95     27.45 o 
   4  16   5        1.85        4.14     10.17 o 
   5  16   5     1671.77     1669.90     42.90 o 
   6  16   5       49.42       55.25     16.50 o 
   7  16   5      352.15      405.80     21.08 o 
   8  16   5       49.19       87.20     16.89 o 
  -6  17   5        1.56       33.25     19.70 o 
  -5  17   5     1430.05     1478.84     51.72 o 
  -4  17   5      106.86      139.14     20.93 o 
  -3  17   5     1092.18     1000.41     43.10 o 
  -2  17   5      619.46      672.01     22.86 o 
  -1  17   5      985.74     1008.57     24.15 o 
   0  17   5     2023.32     2117.88     38.57 o 
   1  17   5      391.67      358.05     23.15 o 
   2  17   5     4369.72     4493.20     71.07 o 
   3  17   5      562.80      548.52     23.66 o 
   4  17   5     2050.90     2118.37     41.22 o 
   5  17   5      245.60      206.51     15.36 o 
   6  17   5      420.70      447.84     33.87 o 
   7  17   5      106.43      134.96     16.32 o 
   8  17   5      385.97      397.10     21.45 o 
  -6  18   5       68.65      123.13     22.16 o 
  -4  18   5      284.62      286.90     27.09 o 
  -3  18   5        4.89       -4.36     11.22 o 
  -2  18   5      178.27      190.44     15.60 o 
  -1  18   5       90.57      117.88     14.19 o 
   0  18   5        5.24       12.52     10.50 o 
   1  18   5      225.48      196.38     13.18 o 
   2  18   5       39.20       40.19     10.84 o 
   3  18   5      389.37      354.91     17.48 o 
   4  18   5       11.21       15.19     11.33 o 
   5  18   5      278.63      260.72     25.75 o 
   6  18   5       46.42       39.14     13.47 o 
   7  18   5       63.77       43.32     14.44 o 
  -4  19   5      114.10      137.91     23.40 o 
  -3  19   5       15.11       30.95     12.97 o 
  -2  19   5      332.49      319.04     19.58 o 
  -1  19   5      272.89      258.08     18.28 o 
   0  19   5      218.72      265.80     30.17 o 
   1  19   5      217.08      201.17     13.89 o 
   2  19   5      513.68      544.92     19.88 o 
   3  19   5      110.91      112.16     12.80 o 
   4  19   5      367.83      367.97     18.24 o 
   5  19   5        9.45        0.23     13.59 o 
   6  19   5       16.79       10.98     13.73 o 
   7  19   5       90.57       88.23     17.02 o 
  -4  20   5     1182.57     1162.38     51.72 o 
  -3  20   5      350.20      354.73     20.84 o 
  -2  20   5     1331.66     1261.56     74.50 o 
  -1  20   5     1200.25     1153.24     34.79 o 
   0  20   5     1310.42     1340.32     37.87 o 
   1  20   5     1853.83     1851.73     46.58 o 
   2  20   5      822.74      811.11     30.90 o 
   3  20   5     1772.62     1808.10     45.66 o 
   4  20   5        2.49       16.40     11.60 o 
   5  20   5     1426.20     1500.28     35.75 o 
   6  20   5       99.06       84.73     14.68 o 
   7  20   5      460.82      466.35     27.86 o 
  -4  21   5      506.87      496.23     36.94 o 
  -3  21   5      842.76      858.38     30.83 o 
  -2  21   5      774.13      680.77     83.12 o 
  -1  21   5      917.89      971.06     33.05 o 
   0  21   5     1033.61     1005.50     53.56 o 
   1  21   5      468.53      486.03     36.32 o 
   2  21   5      782.17      823.08     57.87 o 
   3  21   5       38.75       42.21     16.01 o 
   4  21   5      431.10      443.96     67.11 o 
   5  21   5       30.22       15.92     13.73 o 
   6  21   5      546.14      470.07     45.56 o 
  -4  22   5      114.61      116.98     23.40 o 
  -3  22   5        8.11       16.01     13.31 o 
  -2  22   5       67.74       61.56     15.07 o 
  -1  22   5       44.44       43.10     15.67 o 
   0  22   5       21.37       38.25     17.85 o 
   1  22   5      183.70      226.18     20.45 o 
   2  22   5      173.79      169.11     20.93 o 
   3  22   5       76.64       74.93     19.09 o 
   4  22   5      292.79      289.85     31.40 o 
   5  22   5      109.97      121.51     30.78 o 
  -4  23   5      362.44      460.52     36.94 o 
  -3  23   5      452.89      467.11     26.08 o 
  -2  23   5      504.85      512.83     26.55 o 
  -1  23   5      543.25      519.84     27.42 o 
   0  23   5      354.06      332.66     23.46 o 
   1  23   5       98.78       69.90     17.83 o 
   2  23   5      295.22      231.12     22.19 o 
   3  23   5        3.61       15.39     17.41 o 
   4  23   5      153.04      129.83     34.48 o 
   5  23   5        0.76       12.88     16.83 o 
  -4  24   5      321.82      309.07     33.25 o 
  -3  24   5      102.82      102.45     19.70 o 
  -2  24   5      106.22       70.52     17.35 o 
  -1  24   5      742.40      813.50     33.92 o 
   0  24   5       21.80       31.60     16.96 o 
   1  24   5     1677.95     1914.01     67.11 o 
   2  24   5      108.22       94.79     19.58 o 
   3  24   5     1397.46     1552.97     47.89 o 
   4  24   5        3.17        3.08     16.54 o 
  -4  25   5       10.39       39.40     20.93 o 
  -3  25   5      228.61      198.31     20.34 o 
  -2  25   5      100.89      141.43     19.97 o 
  -1  25   5      213.69      206.09     21.71 o 
   0  25   5      374.32      369.49     26.08 o 
   1  25   5      273.21      270.30     23.93 o 
   2  25   5      479.55      458.28     54.18 o 
   3  25   5       26.43       17.67     17.15 o 
  -3  26   5       44.93       40.63     23.40 o 
  -2  26   5        5.62       -8.59     16.09 o 
  -1  26   5       19.87       13.51     16.96 o 
   0  26   5       14.92       30.09     43.10 o 
   1  26   5      100.73       96.04     19.16 o 
   2  26   5       20.28       -6.26     16.09 o 
  -2  27   5      153.68      213.02     30.78 o 
  -1  27   5      191.47      200.71     32.01 o 
   0  27   5      518.02      444.51     40.63 o 
 -10   0   6       15.17       54.18     28.32 o 
  -9   0   6     1081.99      939.51     51.72 o 
  -8   0   6       12.91       -8.62     18.47 o 
  -7   0   6     2702.92     2397.41     76.34 o 
  -6   0   6      471.48      499.92     32.01 o 
  -5   0   6     3089.02     3022.93     86.19 o 
  -4   0   6      113.85      179.78     17.24 o 
  -3   0   6     4285.97     3839.31    100.97 o 
  -2   0   6      250.86      285.36      8.55 o 
  -1   0   6     8042.61     7555.46    128.83 o 
   0   0   6     2552.35     2944.13     73.88 o 
   1   0   6    10551.63    10484.33    139.78 o 
   2   0   6     5488.07     5588.39     97.95 o 
   3   0   6     4396.75     4342.73     79.23 o 
   4   0   6      167.96      147.06     16.01 o 
   5   0   6      602.99      570.42     21.32 o 
   6   0   6      159.63      129.95     13.31 o 
   7   0   6      327.51      327.19     40.63 o 
   8   0   6     1068.35     1096.14     34.70 o 
   9   0   6      253.32      256.26     21.56 o 
  10   0   6      526.65      628.61     30.14 o 
 -10   1   6      188.64      196.47     23.06 o 
  -9   1   6       11.75       22.13     16.09 o 
  -8   1   6      821.78      879.98     56.03 o 
  -7   1   6       17.25       21.55     12.19 o 
  -6   1   6     1081.60     1144.21     31.77 o 
  -5   1   6      165.58      115.81     12.10 o 
  -4   1   6      496.32      542.86     19.70 o 
  -3   1   6      267.46      277.78     13.06 o 
  -2   1   6     1281.83     1315.54     20.79 o 
  -1   1   6        0.24       16.27      9.85 o 
   0   1   6     3876.65     3932.66     43.38 o 
   1   1   6      179.04      237.00      5.87 o 
   2   1   6     3090.45     2943.09     38.94 o 
   3   1   6        9.05       22.27     12.47 o 
   4   1   6      939.18      973.53     17.99 o 
   5   1   6      446.51      483.40     13.50 o 
   6   1   6      135.64      117.88     10.13 o 
   7   1   6       80.17       87.08      9.79 o 
   8   1   6       23.19       27.20     10.03 o 
   9   1   6       65.40       85.17     11.66 o 
  10   1   6       12.87        6.47     10.55 o 
 -10   2   6       10.57       24.01     18.28 o 
  -9   2   6      289.59      288.36     23.46 o 
  -8   2   6       62.38       39.86     15.22 o 
  -7   2   6     1101.65     1139.51     35.71 o 
  -6   2   6       35.02       27.29     10.86 o 
  -5   2   6      977.69     1008.88     28.29 o 
  -4   2   6      611.77      564.93     19.58 o 
  -3   2   6        6.47       15.84     11.70 o 
  -2   2   6      379.13      366.15      7.31 o 
  -1   2   6      987.39      966.24     21.25 o 
   0   2   6        5.48       -1.04      3.00 o 
   1   2   6      559.01      658.18     13.58 o 
   2   2   6      111.41      117.33      5.98 o 
   3   2   6       41.76       43.56      5.21 o 
   4   2   6       66.48       87.35      9.78 o 
   5   2   6      295.20      320.96     13.33 o 
   6   2   6      883.20      885.52     19.49 o 
   7   2   6        7.10       11.64      8.04 o 
   8   2   6      929.57      923.59     22.36 o 
   9   2   6        0.03        1.98     10.32 o 
  10   2   6       33.87       33.18     10.82 o 
 -10   3   6       33.05       30.84     18.22 o 
  -9   3   6      134.71       87.09     18.70 o 
  -8   3   6       68.73      100.12     16.47 o 
  -7   3   6       57.99       71.50     13.93 o 
  -6   3   6     1220.25     1250.23     33.51 o 
  -5   3   6      917.63      808.14     24.80 o 
  -4   3   6     2049.11     2015.51     56.03 o 
  -3   3   6     3001.44     2983.93     44.77 o 
  -2   3   6     5295.31     5439.69     66.27 o 
  -1   3   6      401.72      508.68      9.89 o 
   0   3   6     8521.42     8910.11     93.87 o 
   1   3   6      216.35      369.13      7.87 o 
   2   3   6     4302.40     4328.36     52.42 o 
   3   3   6     1602.64     1559.16     23.84 o 
   4   3   6     1038.51     1136.95     20.14 o 
   5   3   6     6589.52     6427.51     81.87 o 
   6   3   6      268.88      289.20     14.70 o 
   7   3   6     1448.77     1405.48     26.12 o 
   8   3   6      167.87      148.81     11.74 o 
   9   3   6       95.87      109.74     12.39 o 
  10   3   6       62.46       41.98     16.86 o 
 -10   4   6       41.89       31.71     17.35 o 
  -9   4   6       57.28       53.56     17.41 o 
  -8   4   6       20.36       23.54     14.35 o 
  -7   4   6      428.46      444.48     22.59 o 
  -6   4   6        9.03       18.79     11.73 o 
  -5   4   6     3050.83     2967.93    153.30 o 
  -4   4   6      704.74      695.57     43.71 o 
  -3   4   6     8936.47     8983.67    125.30 o 
  -2   4   6     3112.33     3423.86     43.18 o 
  -1   4   6    11215.67    11543.33    120.70 o 
   0   4   6     1780.42     2325.15     30.10 o 
   1   4   6     6651.23     6494.51     69.76 o 
   2   4   6      106.69       60.59      3.61 o 
   3   4   6     1598.76     1548.79     23.84 o 
   4   4   6     1530.07     1444.30     23.67 o 
   5   4   6      201.80      180.46     12.62 o 
   6   4   6     1664.29     1557.87     31.44 o 
   7   4   6       14.43        6.82      8.53 o 
   8   4   6     1110.54     1095.13     24.35 o 
   9   4   6        3.59       25.26     10.49 o 
  10   4   6      345.85      331.18     21.32 o 
 -10   5   6      181.72      211.02     22.19 o 
  -9   5   6      242.59      264.92     23.06 o 
  -8   5   6      122.10      125.07     16.83 o 
  -7   5   6      745.90      728.28     27.42 o 
  -6   5   6        4.29       11.18     10.86 o 
  -5   5   6       46.35       39.99     10.86 o 
  -4   5   6      801.24      835.15     35.71 o 
  -3   5   6       38.00       54.03      3.85 o 
  -2   5   6     3319.86     3478.44     39.14 o 
  -1   5   6      357.02      338.28      9.32 o 
   0   5   6     2087.48     2159.19     25.71 o 
   1   5   6      332.85      381.55      8.30 o 
   2   5   6      753.61      873.05     12.54 o 
   3   5   6      143.53      146.48      8.72 o 
   4   5   6      355.36      379.67     11.44 o 
   5   5   6      520.38      456.99     14.93 o 
   6   5   6      123.27      115.24      9.57 o 
   7   5   6       35.42       25.86     10.53 o 
   8   5   6       35.51        9.60     11.55 o 
   9   5   6       34.88       56.67     17.42 o 
  10   5   6       14.11      -10.86     10.86 o 
 -10   6   6       54.97       17.24     23.40 o 
  -9   6   6       33.39       45.15     16.96 o 
  -8   6   6       80.46       93.18     19.70 o 
  -7   6   6       37.81       36.94     13.06 o 
  -6   6   6      409.73      407.98     38.17 o 
  -5   6   6      420.75      436.19     24.63 o 
  -4   6   6      140.18      137.79     12.31 o 
  -3   6   6     1464.62     1436.04     33.50 o 
  -2   6   6      463.17      498.42     10.49 o 
  -1   6   6     1155.47     1067.20     14.92 o 
   0   6   6      515.09      570.35      9.98 o 
   1   6   6      665.72      627.44     12.50 o 
   2   6   6      120.70      111.44      3.86 o 
   3   6   6      183.97      182.81      8.89 o 
   4   6   6        2.37        8.12      5.97 o 
   5   6   6      589.16      546.74     22.39 o 
   6   6   6       16.35       20.40      7.91 o 
   7   6   6      927.58      784.54     19.72 o 
   8   6   6      101.44      111.62     13.12 o 
   9   6   6      135.32       93.39     14.13 o 
  10   6   6        1.31        9.21     18.47 o 
 -10   7   6       80.11      114.51     25.86 o 
  -9   7   6      438.65      451.71     26.95 o 
  -8   7   6      251.57      206.70     19.16 o 
  -7   7   6      716.72      679.78     27.82 o 
  -6   7   6      480.29      427.10     20.45 o 
  -5   7   6      105.69      130.01     12.60 o 
  -4   7   6     1844.41     1861.78     57.87 o 
  -3   7   6        2.87        4.38      3.50 o 
  -2   7   6     3517.87     3265.20     90.37 o 
  -1   7   6       34.78       49.33      4.24 o 
   0   7   6     3432.69     3412.45     41.33 o 
   1   7   6     1484.42     1709.70     25.00 o 
   2   7   6     5356.54     5502.32     68.93 o 
   3   7   6     1387.86     1384.38     22.26 o 
   4   7   6     3813.33     3575.96     48.40 o 
   5   7   6      372.48      361.81     12.56 o 
   6   7   6      662.80      606.41     16.82 o 
   7   7   6      598.01      637.49     21.79 o 
   8   7   6       76.30       63.41     15.93 o 
   9   7   6      671.46      725.12     53.95 o 
  10   7   6       19.60      -12.31     13.54 o 
 -10   8   6      490.21      593.50     41.87 o 
  -9   8   6       83.20       76.96     18.28 o 
  -8   8   6      954.33      986.84     34.38 o 
  -7   8   6      546.81      564.41     30.78 o 
  -6   8   6      278.53      270.94     17.41 o 
  -5   8   6     1487.37     1455.80     64.03 o 
  -4   8   6      631.26      573.91     15.83 o 
  -3   8   6     2409.14     2422.17     51.19 o 
  -2   8   6      418.33      467.43     11.40 o 
  -1   8   6     3646.94     3786.61     42.90 o 
   0   8   6       27.64       64.52      4.63 o 
   1   8   6     3138.53     3264.23     42.89 o 
   2   8   6       42.19       36.59      5.02 o 
   3   8   6     2688.74     2707.03     38.57 o 
   4   8   6     2131.88     2166.53     32.51 o 
   5   8   6     2068.70     1996.97     37.41 o 
   6   8   6     1042.59     1113.50     26.75 o 
   7   8   6      742.31      666.04     21.87 o 
   8   8   6       95.17      122.34     13.85 o 
   9   8   6      240.65      214.41     17.02 o 
 -10   9   6       38.43       81.27     18.47 o 
  -9   9   6        2.21      -12.23     12.23 o 
  -8   9   6       15.72       40.57     20.32 o 
  -7   9   6        0.32        3.69     13.47 o 
  -6   9   6        7.90        4.29      9.46 o 
  -5   9   6        2.53        1.83      8.04 o 
  -4   9   6       93.83      102.85      9.19 o 
  -3   9   6        0.29       -3.25      4.06 o 
  -2   9   6       65.95       89.52      5.51 o 
  -1   9   6       14.76       10.46      4.12 o 
   0   9   6      177.34      182.18      6.29 o 
   1   9   6       70.84       87.79      8.46 o 
   2   9   6        4.54        8.81      5.15 o 
   3   9   6        5.01        3.16      5.10 o 
   4   9   6       15.58        8.68      7.76 o 
   5   9   6      123.24      122.92     11.51 o 
   6   9   6      134.97      145.96     12.85 o 
   7   9   6       33.86       32.84     11.35 o 
   8   9   6       42.23       34.65     12.69 o 
   9   9   6        2.88       -0.74     12.39 o 
  -9  10   6        7.79        3.59     12.76 o 
  -8  10   6      342.28      362.62     21.62 o 
  -7  10   6       39.96       51.67     11.55 o 
  -6  10   6      283.20      303.41     15.09 o 
  -5  10   6      628.98      661.26     19.17 o 
  -4  10   6      491.79      478.61     15.64 o 
  -3  10   6     1465.02     1573.93     21.34 o 
  -2  10   6      114.89      122.95      6.20 o 
  -1  10   6     2169.80     2238.80     36.42 o 
   0  10   6       19.92       40.88      4.80 o 
   1  10   6     2196.89     2176.07     35.45 o 
   2  10   6        5.59        3.39      6.85 o 
   3  10   6     1128.28     1092.66     23.67 o 
   4  10   6      646.08      705.20     19.56 o 
   5  10   6      837.86      804.98     22.27 o 
   6  10   6      474.23      469.77     18.66 o 
   7  10   6      130.06      141.04     14.64 o 
   8  10   6      117.84      132.40     15.00 o 
   9  10   6        1.15       -3.34     16.27 o 
  -9  11   6      171.68      165.87     18.58 o 
  -8  11   6      376.59      396.57     18.66 o 
  -7  11   6      811.42      786.78     22.96 o 
  -6  11   6     1341.98     1289.24     56.64 o 
  -5  11   6      860.24      918.55     22.24 o 
  -4  11   6     4127.99     3827.05     50.41 o 
  -3  11   6      165.12      155.03      9.22 o 
  -2  11   6     4955.44     4826.76     60.70 o 
  -1  11   6        1.99        6.91      4.41 o 
   0  11   6     5561.63     5444.31     80.09 o 
   1  11   6     1786.08     1645.71     30.29 o 
   2  11   6     6023.38     5706.48    100.53 o 
   3  11   6      725.07      648.72     18.62 o 
   4  11   6     3826.41     3548.07     89.24 o 
   5  11   6       29.96       44.65     10.37 o 
   6  11   6     1495.65     1431.30     34.94 o 
   7  11   6      317.08      347.07     27.61 o 
   8  11   6      241.20      228.82     20.08 o 
   9  11   6      516.07      616.46     29.60 o 
  -9  12   6       16.88       22.16     24.63 o 
  -8  12   6      294.02      273.98     17.23 o 
  -7  12   6      271.51      285.81     16.10 o 
  -6  12   6      434.79      409.16     17.03 o 
  -5  12   6      294.80      305.67     14.44 o 
  -4  12   6      157.09      172.00      9.00 o 
  -3  12   6      982.25      929.12     24.82 o 
  -2  12   6        0.58        4.06      5.09 o 
  -1  12   6     2640.81     2501.57     40.99 o 
   0  12   6       89.19       86.27      8.53 o 
   1  12   6     2394.41     2465.43     41.70 o 
   2  12   6      320.59      253.37     18.35 o 
   3  12   6     1911.79     1811.08     40.87 o 
   4  12   6      983.80      871.00     22.66 o 
   5  12   6      611.31      538.92     21.09 o 
   6  12   6      984.45      946.94     25.51 o 
   7  12   6      274.49      278.76     17.59 o 
   8  12   6      181.94      148.44     19.57 o 
   9  12   6      186.82      149.27     18.22 o 
  -9  13   6        1.01        3.69     24.63 o 
  -8  13   6       24.79       16.85     16.47 o 
  -7  13   6       11.52       21.34     15.00 o 
  -6  13   6       88.05       92.84     11.33 o 
  -5  13   6      218.18      211.49     12.76 o 
  -4  13   6      628.01      562.02     14.57 o 
  -3  13   6      283.45      298.99      9.68 o 
  -2  13   6      135.23       99.89      7.89 o 
  -1  13   6      133.56      148.14      9.90 o 
   0  13   6     1160.45     1232.84     37.79 o 
   1  13   6       10.16       14.97      7.56 o 
   2  13   6     1265.17     1213.84     30.41 o 
   3  13   6       80.22       97.70     10.62 o 
   4  13   6       91.68       86.59     11.33 o 
   5  13   6      575.73      539.34     20.03 o 
   6  13   6        0.28        0.39     10.89 o 
   7  13   6       37.95       43.05     12.68 o 
   8  13   6        0.03       -5.61     13.12 o 
  -9  14   6       17.62       17.24     24.63 o 
  -8  14   6      458.77      440.07     24.71 o 
  -7  14   6      396.58      362.03     22.09 o 
  -6  14   6      154.51      138.54     12.51 o 
  -5  14   6      536.21      574.38     22.77 o 
  -4  14   6        3.00        9.69      7.06 o 
  -3  14   6      415.74      457.54     15.28 o 
  -2  14   6      571.02      570.01     21.21 o 
  -1  14   6      478.80      476.36     15.61 o 
   0  14   6      630.64      669.26     18.71 o 
   1  14   6      457.56      459.31     17.99 o 
   2  14   6       65.43       88.30     10.12 o 
   3  14   6     1093.14     1100.97     26.06 o 
   4  14   6      644.86      684.23     21.46 o 
   5  14   6      988.02      945.36     25.54 o 
   6  14   6      775.47      869.91     35.55 o 
   7  14   6      390.78      443.86     29.47 o 
   8  14   6      178.05      237.39     18.21 o 
  -8  15   6      178.88      213.02     32.01 o 
  -7  15   6      187.65      231.08     19.46 o 
  -6  15   6      549.10      564.15     24.33 o 
  -5  15   6      295.66      265.36     13.73 o 
  -4  15   6      317.04      354.97     14.68 o 
  -3  15   6      271.20      268.13     11.23 o 
  -2  15   6      243.27      294.69     34.48 o 
  -1  15   6     3266.63     3038.95     50.00 o 
   0  15   6     2017.68     2106.07     61.64 o 
   1  15   6     2358.69     2271.61     40.73 o 
   2  15   6     2179.23     2203.77     40.27 o 
   3  15   6      797.85      829.85     22.73 o 
   4  15   6     1019.48     1037.77     30.24 o 
   5  15   6      536.53      539.73     21.08 o 
   6  15   6      893.51      872.38     34.68 o 
   7  15   6      367.67      423.04     31.18 o 
   8  15   6      219.00      189.35     17.59 o 
  -8  16   6       56.17       66.49     25.86 o 
  -7  16   6       55.18       32.58     15.22 o 
  -6  16   6       83.25       91.12     22.16 o 
  -5  16   6       93.74       68.95     19.70 o 
  -4  16   6       28.31       27.45     11.23 o 
  -3  16   6      539.20      507.26     20.62 o 
  -2  16   6       20.70       32.96     11.70 o 
  -1  16   6      782.69      713.17     42.14 o 
   0  16   6       96.19       84.75     10.31 o 
   1  16   6      581.29      537.66     35.22 o 
   2  16   6        2.72       -8.99      8.99 o 
   3  16   6      289.29      252.48     15.12 o 
   4  16   6      107.39      120.10     13.02 o 
   5  16   6      147.02      132.90     15.36 o 
   6  16   6       17.22       26.97     13.18 o 
   7  16   6      186.68      146.78     16.35 o 
   8  16   6       46.76       13.54     19.70 o 
  -7  17   6       61.26       99.74     24.63 o 
  -6  17   6       49.10       43.10     20.93 o 
  -5  17   6       54.33       32.01     19.70 o 
  -4  17   6      103.31      100.81     15.39 o 
  -3  17   6       56.98       68.41     12.06 o 
  -2  17   6      615.47      633.62     24.33 o 
  -1  17   6       12.80        7.04      8.47 o 
   0  17   6     1297.82     1226.35     30.49 o 
   1  17   6       56.61       87.74     11.12 o 
   2  17   6      224.02      218.12     26.16 o 
   3  17   6       55.67       42.21     11.12 o 
   4  17   6        2.30        4.01     10.89 o 
   5  17   6       47.82       54.56     12.55 o 
   6  17   6      224.05      240.53     17.95 o 
   7  17   6      443.81      450.24     22.94 o 
  -7  18   6      497.41      565.18     38.17 o 
  -6  18   6      561.20      677.24     39.40 o 
  -5  18   6     1218.62     1227.64     48.02 o 
  -4  18   6      111.30      118.21     20.93 o 
  -3  18   6     2022.18     2025.86     56.03 o 
  -2  18   6        1.02        5.15     11.73 o 
  -1  18   6     1450.91     1407.37     30.33 o 
   0  18   6      220.53      221.97     13.69 o 
   1  18   6     1109.51     1028.31     26.06 o 
   2  18   6      551.98      552.63     20.95 o 
   3  18   6     1735.80     1663.27     37.21 o 
   4  18   6      240.77      245.28     16.32 o 
   5  18   6      792.83      828.10     26.75 o 
   6  18   6      274.48      327.08     22.74 o 
   7  18   6      174.49      167.60     17.23 o 
  -4  19   6      663.13      736.34     38.17 o 
  -3  19   6      463.42      438.74     22.09 o 
  -2  19   6     1816.07     1801.93     44.78 o 
  -1  19   6      238.13      193.20     16.96 o 
   0  19   6     2028.94     1935.77     47.45 o 
   1  19   6       71.60       72.50     15.13 o 
   2  19   6     1714.68     1698.70     42.50 o 
   3  19   6      425.82      427.46     19.69 o 
   4  19   6     1470.46     1430.96     34.11 o 
   5  19   6     1452.42     1543.08     86.19 o 
   6  19   6      543.02      548.46     30.88 o 
   7  19   6      311.36      334.92     36.94 o 
  -4  20   6        6.87       44.33     17.24 o 
  -3  20   6      111.47      119.95     22.16 o 
  -2  20   6       11.24        1.95     12.60 o 
  -1  20   6      205.46      211.90     18.28 o 
   0  20   6        0.63       19.98     13.31 o 
   1  20   6      128.48      127.95     16.54 o 
   2  20   6      193.73      238.18     31.47 o 
   3  20   6       14.78       11.38     11.60 o 
   4  20   6      246.76      234.98     17.29 o 
   5  20   6       13.49       -1.28     12.76 o 
   6  20   6       53.35       27.76     13.94 o 
  -3  21   6      258.70      248.73     28.32 o 
  -2  21   6      389.46      371.98     22.19 o 
  -1  21   6        9.04       11.80     13.31 o 
   0  21   6      563.56      610.24     27.42 o 
   1  21   6       57.54       63.98     15.22 o 
   2  21   6      248.29      285.50     32.01 o 
   3  21   6        9.51        7.59     16.09 o 
   4  21   6      189.78      182.41     16.55 o 
   5  21   6      219.10      230.30     21.78 o 
   6  21   6      314.97      318.92     35.71 o 
  -3  22   6     1390.00     1376.64     57.87 o 
  -2  22   6        1.05       16.95     15.39 o 
  -1  22   6     1952.01     1857.72     47.86 o 
   0  22   6       46.04       23.08     15.22 o 
   1  22   6     2715.58     2820.02    117.59 o 
   2  22   6       91.91       69.23     16.96 o 
   3  22   6     1879.34     1948.06     52.22 o 
   4  22   6        9.07        5.57     16.47 o 
   5  22   6      717.89      799.10     33.96 o 
  -3  23   6       11.99        7.39     22.16 o 
  -2  23   6     1149.44     1216.07     44.94 o 
  -1  23   6       53.77       69.28     30.78 o 
   0  23   6      365.50      332.78     23.46 o 
   1  23   6        0.98      -14.80     14.80 o 
   2  23   6      639.39      551.51     45.56 o 
   3  23   6       27.13       43.21     18.22 o 
   4  23   6     1004.49      988.80     38.74 o 
  -3  24   6      122.69      147.76     28.32 o 
  -2  24   6       54.82       55.38     17.85 o 
  -1  24   6       39.34       41.25     21.55 o 
   0  24   6      174.34      180.55     20.45 o 
   1  24   6        2.60        7.39     24.63 o 
   2  24   6      179.53      232.85     23.93 o 
   3  24   6       44.31       37.03     18.70 o 
  -3  25   6      280.80      237.65     30.78 o 
  -2  25   6      708.15      694.01     49.25 o 
  -1  25   6      274.54      289.01     24.33 o 
   0  25   6      384.95      396.59     26.99 o 
   1  25   6        8.61        5.59     16.96 o 
   2  25   6      549.54      474.03     29.60 o 
  -3  26   6      642.26      607.05     38.17 o 
  -2  26   6      106.11      136.09     21.55 o 
  -1  26   6      755.84      781.17     34.38 o 
   0  26   6       13.65       33.25     16.54 o 
   1  26   6      871.01      897.03     43.71 o 
  -9   1   7        3.92       37.19     16.96 o 
  -8   1   7      886.58      923.50     33.09 o 
  -7   1   7       64.70       72.83     15.67 o 
  -6   1   7     1584.17     1644.46     41.79 o 
  -5   1   7      500.39      476.38     25.24 o 
  -4   1   7     1931.41     1879.31     50.48 o 
  -3   1   7      546.50      638.48     25.24 o 
  -2   1   7     1382.59     1461.05     24.90 o 
  -1   1   7      330.08      348.47      8.54 o 
   0   1   7     1259.55     1267.12     18.95 o 
   1   1   7     5689.14     5635.19     54.96 o 
   2   1   7     2878.29     2709.64     35.41 o 
   3   1   7     2880.74     2914.68     40.16 o 
   4   1   7     3147.62     3009.91     42.02 o 
   5   1   7      156.26      188.41     10.14 o 
   6   1   7      518.00      479.37     18.42 o 
   7   1   7      549.68      557.69     23.64 o 
   8   1   7       20.55       43.34     10.62 o 
   9   1   7      259.87      258.23     15.25 o 
  10   1   7       29.98       54.18     20.93 o 
  -9   2   7      746.22      572.68     30.03 o 
  -8   2   7      340.71      365.91     23.51 o 
  -7   2   7     1367.50     1195.46     75.11 o 
  -6   2   7      198.77      191.26     17.85 o 
  -5   2   7     2737.14     2586.72     54.85 o 
  -4   2   7     1051.87     1026.71     28.29 o 
  -3   2   7     3450.94     3279.52     63.12 o 
  -2   2   7     2160.42     2000.58     27.02 o 
  -1   2   7     2118.96     1974.40     30.92 o 
   0   2   7     2862.29     2667.04     34.22 o 
   1   2   7     1041.18     1022.34     12.96 o 
   2   2   7     5427.40     4993.26     54.78 o 
   3   2   7      758.01      739.35     36.08 o 
   4   2   7    10811.88    10059.75    142.65 o 
   5   2   7      162.34      146.75      9.47 o 
   6   2   7     4654.25     4436.44     60.63 o 
   7   2   7        3.07       10.33      8.73 o 
   8   2   7      442.22      407.90     16.59 o 
   9   2   7       56.17       44.94     20.79 o 
  -9   3   7      406.08      421.86     26.55 o 
  -8   3   7      185.17      171.08     18.70 o 
  -7   3   7      493.35      465.45     24.38 o 
  -6   3   7       53.10       56.42     12.97 o 
  -5   3   7       46.67       54.14     13.54 o 
  -4   3   7       11.06       13.54      8.71 o 
  -3   3   7      592.67      584.03     19.10 o 
  -2   3   7      224.24      233.02      6.84 o 
  -1   3   7     2062.95     2088.72     25.77 o 
   0   3   7     1639.06     1793.42     22.38 o 
   1   3   7      673.08      628.66     11.13 o 
   2   3   7      435.38      546.00      9.75 o 
   3   3   7     1598.48     1477.49     23.69 o 
   4   3   7       74.90       61.28      7.06 o 
   5   3   7     3671.60     3618.73     58.27 o 
   6   3   7       23.93       28.21      8.15 o 
   7   3   7     1138.54     1104.47     23.61 o 
   8   3   7        2.61       -5.92      9.26 o 
   9   3   7       37.80       27.74     11.18 o 
  -9   4   7      206.59      175.41     20.45 o 
  -8   4   7      209.52      224.33     37.56 o 
  -7   4   7        1.52        9.66     13.85 o 
  -6   4   7       27.04       22.16     12.19 o 
  -5   4   7      101.83      132.12     21.55 o 
  -4   4   7        0.74       -5.92      9.11 o 
  -3   4   7       66.41       80.21      9.58 o 
  -2   4   7      256.36      224.21      7.07 o 
  -1   4   7        6.90        8.17      3.44 o 
   0   4   7        8.32       23.70      3.82 o 
   1   4   7      215.43      272.23      7.64 o 
   2   4   7      325.62      406.80      8.25 o 
   3   4   7      177.20      207.01      9.24 o 
   4   4   7      322.46      276.63     10.44 o 
   5   4   7        4.38        4.10      6.98 o 
   6   4   7      135.66      131.38     11.60 o 
   7   4   7        1.27       -1.23      8.62 o 
   8   4   7       16.60       17.40      9.94 o 
   9   4   7       10.31       18.70     12.80 o 
  -9   5   7        0.26        2.62     16.96 o 
  -8   5   7      607.82      565.87     49.87 o 
  -7   5   7        0.57       -0.82     12.97 o 
  -6   5   7      755.90      704.79     27.09 o 
  -5   5   7      143.23      145.48     26.47 o 
  -4   5   7      366.92      328.72     19.70 o 
  -3   5   7     1080.42     1063.89     26.99 o 
  -2   5   7       54.87       47.61      4.35 o 
  -1   5   7     2276.11     2455.38     29.34 o 
   0   5   7      163.56      128.30      5.47 o 
   1   5   7     4703.47     4874.65     54.05 o 
   2   5   7      217.37      229.34      8.67 o 
   3   5   7     2577.73     2673.42     37.65 o 
   4   5   7       55.70       63.12      7.07 o 
   5   5   7      722.28      742.89     19.55 o 
   6   5   7       24.61       21.29      8.00 o 
   7   5   7      767.57      779.90     19.95 o 
   8   5   7      240.96      264.67     16.87 o 
   9   5   7      409.49      460.39     21.70 o 
  -9   6   7       48.63       63.93     18.22 o 
  -8   6   7      215.45      222.30     20.90 o 
  -7   6   7      934.39      955.04     32.64 o 
  -6   6   7      169.29      150.41     15.22 o 
  -5   6   7     1254.62     1153.05     31.77 o 
  -4   6   7      570.77      617.74     21.77 o 
  -3   6   7      776.52      701.81     27.58 o 
  -2   6   7     1080.60     1099.02     17.16 o 
  -1   6   7      993.32      939.01     16.57 o 
   0   6   7     2441.67     2316.31     31.59 o 
   1   6   7     1659.04     1604.64     24.27 o 
   2   6   7     2923.85     2867.47     39.37 o 
   3   6   7     1080.27     1167.76     20.41 o 
   4   6   7      924.02      926.59     18.41 o 
   5   6   7        9.83       23.36      7.13 o 
   6   6   7      994.99     1012.72     22.23 o 
   7   6   7      249.32      251.66     19.46 o 
   8   6   7     1161.25     1216.53     30.46 o 
   9   6   7       94.69       98.16     15.16 o 
  -9   7   7      110.81      130.97     32.01 o 
  -8   7   7       48.16       53.56     16.54 o 
  -7   7   7      104.64       91.00     17.85 o 
  -6   7   7      199.16      211.30     16.96 o 
  -5   7   7       83.68       63.33     11.73 o 
  -4   7   7       87.73       97.84     11.32 o 
  -3   7   7       12.95       15.67      5.02 o 
  -2   7   7       18.90       18.40      4.46 o 
  -1   7   7      633.94      590.32     10.93 o 
   0   7   7        2.86        4.82      3.91 o 
   1   7   7        5.53        5.01      4.78 o 
   2   7   7       46.85       41.33      5.88 o 
   3   7   7      587.51      524.30     19.73 o 
   4   7   7      487.75      434.14     13.10 o 
   5   7   7     2136.82     1987.46     31.62 o 
   6   7   7      217.01      205.69     14.38 o 
   7   7   7       51.29       38.33     11.36 o 
   8   7   7       11.01        4.38     11.82 o 
   9   7   7      105.76      149.73     15.84 o 
  -9   8   7      111.22      138.17     27.71 o 
  -8   8   7       48.98       46.56     16.09 o 
  -7   8   7      780.62      818.14     29.16 o 
  -6   8   7        0.93        5.15     11.73 o 
  -5   8   7      853.89      802.66     21.15 o 
  -4   8   7       17.17       27.13      8.27 o 
  -3   8   7      631.08      620.09     36.16 o 
  -2   8   7      453.86      455.62     10.34 o 
  -1   8   7      292.41      281.82      8.17 o 
   0   8   7      788.12      680.97     12.24 o 
   1   8   7      118.84      104.48      9.72 o 
   2   8   7      450.02      445.70     11.80 o 
   3   8   7      109.51       86.03      7.07 o 
   4   8   7      419.68      491.64     13.77 o 
   5   8   7       31.80       21.39      9.70 o 
   6   8   7      189.29      231.08     19.35 o 
   7   8   7       46.48        8.14     10.80 o 
   8   8   7        5.48        5.80     24.63 o 
   9   8   7        7.68       -2.83     13.27 o 
  -9   9   7        2.01       -0.51     13.02 o 
  -8   9   7      607.40      643.72     24.03 o 
  -7   9   7        5.45       14.44     11.33 o 
  -6   9   7     1144.27     1106.46     32.05 o 
  -5   9   7       34.09       37.51      9.46 o 
  -4   9   7     1747.27     1734.23     31.48 o 
  -3   9   7      782.47      725.00     14.99 o 
  -2   9   7     2289.36     2239.16     28.13 o 
  -1   9   7     3714.40     3674.04     42.44 o 
   0   9   7     2828.02     2869.84     37.96 o 
   1   9   7     2445.93     2355.87     39.54 o 
   2   9   7     1134.85     1156.47     20.13 o 
   3   9   7     4137.89     4110.94     79.66 o 
   4   9   7       97.88      109.64     10.62 o 
   5   9   7     4451.20     4250.33     68.23 o 
   6   9   7       55.89       44.73     11.10 o 
   7   9   7      499.17      417.04     19.12 o 
   8   9   7        2.16       29.80     12.68 o 
   9   9   7       43.50       42.40     16.09 o 
  -9  10   7      182.39      156.75     16.04 o 
  -8  10   7       63.18       53.74     13.66 o 
  -7  10   7      486.56      439.50     18.60 o 
  -6  10   7       82.66       87.82     11.60 o 
  -5  10   7      886.93      919.16     22.96 o 
  -4  10   7      674.65      644.24     17.97 o 
  -3  10   7     1187.52     1208.56     20.88 o 
  -2  10   7      835.36      767.42     13.96 o 
  -1  10   7     1525.63     1502.19     23.27 o 
   0  10   7     1129.54     1168.16     19.83 o 
   1  10   7      438.73      484.70     15.36 o 
   2  10   7     1459.67     1527.14     42.89 o 
   3  10   7       54.52       38.31      8.53 o 
   4  10   7      271.36      279.31     13.94 o 
   5  10   7      134.16      131.45     12.51 o 
   6  10   7      395.34      402.16     28.85 o 
   7  10   7       69.14       81.82     13.83 o 
   8  10   7      685.72      714.42     33.72 o 
   9  10   7        2.86       23.88     14.35 o 
  -9  11   7       16.78        0.85     12.49 o 
  -8  11   7       78.50       66.72     13.47 o 
  -7  11   7       35.50       29.36     11.79 o 
  -6  11   7       57.69       67.99     11.55 o 
  -5  11   7       79.00       71.50     10.66 o 
  -4  11   7        0.80       10.17      8.04 o 
  -3  11   7        0.18        5.38      6.11 o 
  -2  11   7       39.98       18.98      5.35 o 
  -1  11   7       21.61       23.93      5.34 o 
   0  11   7       15.11       17.17      7.85 o 
   1  11   7      115.43      162.37     10.41 o 
   2  11   7     1141.40      967.47     36.94 o 
   3  11   7        1.36       22.07      8.64 o 
   4  11   7     1694.94     1586.38     32.90 o 
   5  11   7      265.54      260.61     15.39 o 
   6  11   7       21.96       28.70     11.51 o 
   7  11   7       26.58       29.80     11.97 o 
   8  11   7       29.38       56.12     14.38 o 
  -9  12   7       10.98       -4.93     24.63 o 
  -8  12   7        1.04        6.59     12.64 o 
  -7  12   7       76.46       74.21     12.76 o 
  -6  12   7        8.85        0.40     10.41 o 
  -5  12   7      333.95      385.27     16.10 o 
  -4  12   7      265.19      279.05     13.51 o 
  -3  12   7     1429.19     1552.56     25.07 o 
  -2  12   7      693.78      693.07     14.92 o 
  -1  12   7     2608.70     2675.66     44.07 o 
   0  12   7     1329.16     1406.87     27.92 o 
   1  12   7     1210.41     1258.15     26.02 o 
   2  12   7     1055.76     1150.49     26.80 o 
   3  12   7       40.96       60.86     10.12 o 
   4  12   7       42.52       59.31     10.66 o 
   5  12   7      107.44       94.16     12.23 o 
   6  12   7      370.04      402.73     40.36 o 
   7  12   7      142.97      150.07     15.43 o 
   8  12   7     1085.33     1193.58     33.31 o 
  -8  13   7      325.44      386.74     25.20 o 
  -7  13   7      149.30      139.61     14.12 o 
  -6  13   7     2189.47     2181.47     40.81 o 
  -5  13   7      505.20      533.69     22.18 o 
  -4  13   7     6020.42     5715.73     83.77 o 
  -3  13   7      580.56      645.39     15.37 o 
  -2  13   7     5588.10     5572.83     70.65 o 
  -1  13   7     1400.98     1311.35     26.96 o 
   0  13   7     1068.92     1080.76     24.09 o 
   1  13   7     2534.79     2394.17     41.70 o 
   2  13   7      255.24      265.78     13.47 o 
   3  13   7     3624.24     3764.40     90.60 o 
   4  13   7       30.86       44.47     10.41 o 
   5  13   7     2137.42     2272.90     44.07 o 
   6  13   7      103.22      109.34     23.45 o 
   7  13   7      392.46      416.97     20.99 o 
   8  13   7       41.95       61.89     14.39 o 
  -8  14   7        0.43      -15.22     15.22 o 
  -7  14   7       31.39       47.59     16.09 o 
  -6  14   7      377.70      377.21     25.64 o 
  -5  14   7      865.19      890.29     49.06 o 
  -4  14   7      603.93      548.33     21.32 o 
  -3  14   7     3304.52     3197.44     51.16 o 
  -2  14   7      211.84      200.12     10.44 o 
  -1  14   7     4365.93     4145.72     64.92 o 
   0  14   7       60.20       64.90      9.70 o 
   1  14   7     1810.03     1788.36     34.59 o 
   2  14   7       15.67        1.64      9.24 o 
   3  14   7       17.84       19.02      9.90 o 
   4  14   7     1037.05      936.47     49.49 o 
   5  14   7        0.41       -1.25     11.90 o 
   6  14   7      957.68      849.77     42.70 o 
   7  14   7       32.09       22.59     13.52 o 
   8  14   7      117.21       89.50     14.79 o 
  -8  15   7       18.24       36.09     16.96 o 
  -7  15   7       81.35      139.85     18.22 o 
  -6  15   7       17.46        7.04     11.82 o 
  -5  15   7      356.16      422.56     24.63 o 
  -4  15   7       53.23       49.77     16.01 o 
  -3  15   7       61.38       56.51      9.65 o 
  -2  15   7      217.55      178.95     13.85 o 
  -1  15   7      347.04      302.17     14.34 o 
   0  15   7      343.27      312.60     22.31 o 
   1  15   7       58.72       45.92      9.70 o 
   2  15   7      224.19      203.56     13.47 o 
   3  15   7       43.51       54.38     11.33 o 
   4  15   7        6.06       -1.80     10.41 o 
   5  15   7      108.07       89.92     13.18 o 
   6  15   7        0.60       12.90     12.26 o 
   7  15   7       23.62       25.38     14.18 o 
  -7  16   7      263.97      246.27     29.55 o 
  -6  16   7       27.54       66.49     22.16 o 
  -5  16   7     1578.35     1621.67     56.64 o 
  -4  16   7       76.88       96.32     16.01 o 
  -3  16   7     2728.23     2579.32     50.00 o 
  -2  16   7      313.48      320.15     18.22 o 
  -1  16   7     1704.04     1600.86     32.22 o 
   0  16   7     1682.19     1632.06     33.54 o 
   1  16   7      213.20      202.01     13.47 o 
   2  16   7     2660.25     2586.95     46.68 o 
   3  16   7       39.56       51.33     11.08 o 
   4  16   7      899.73      914.98     26.51 o 
   5  16   7        3.65        1.64     12.04 o 
   6  16   7      116.70      111.09     15.32 o 
   7  16   7        0.90       -2.34     14.77 o 
  -7  17   7        1.45       27.09     23.40 o 
  -6  17   7      634.47      708.02     39.40 o 
  -5  17   7       60.79       46.79     22.16 o 
  -4  17   7      815.64      864.40     39.40 o 
  -3  17   7      335.08      364.58     19.10 o 
  -2  17   7      814.63      831.22     26.99 o 
  -1  17   7     1026.32      981.04     30.47 o 
   0  17   7      479.57      492.39     25.51 o 
   1  17   7     2881.46     2762.17     55.21 o 
   2  17   7      805.66      856.08     24.38 o 
   3  17   7     1182.38     1219.85     30.07 o 
   4  17   7      512.38      522.14     21.56 o 
   5  17   7      104.75      120.27     15.09 o 
   6  17   7       73.77       81.18     15.36 o 
   7  17   7      519.11      613.87     33.25 o 
  -7  18   7      150.07      109.59     28.32 o 
  -6  18   7       17.28      -18.47     20.93 o 
  -5  18   7       39.19       64.03     22.16 o 
  -3  18   7       10.82       17.24     17.24 o 
  -2  18   7      170.38      169.71     12.23 o 
  -1  18   7       17.53       10.77     10.17 o 
   0  18   7      116.61       97.84     15.23 o 
   1  18   7       13.08        7.54     17.38 o 
   2  18   7        5.34       -4.30     10.89 o 
   3  18   7        0.91        1.31     11.08 o 
   4  18   7      284.31      257.70     33.58 o 
   5  18   7      242.42      240.48     17.74 o 
   6  18   7      296.04      255.14     20.67 o 
  -7  19   7        2.09       17.24     23.40 o 
  -6  19   7       41.71       12.31     23.40 o 
  -3  19   7       89.67       84.96     20.93 o 
  -2  19   7      243.31      237.35     19.09 o 
  -1  19   7      100.36       93.55     15.22 o 
   0  19   7        7.25       10.60     10.41 o 
   1  19   7      139.47      127.99     13.47 o 
   2  19   7        3.78        1.90     11.12 o 
   3  19   7       27.65       31.78     12.31 o 
   4  19   7        5.87       17.24     14.80 o 
   5  19   7        5.14        4.05     13.02 o 
   6  19   7      182.33      211.74     18.21 o 
  -3  20   7     1356.50     1384.02     55.41 o 
  -2  20   7      704.49      674.73     27.82 o 
  -1  20   7     1201.01     1205.88     51.10 o 
   0  20   7     1119.22      897.69    159.46 o 
   1  20   7      542.57      516.05     21.03 o 
   2  20   7      998.39     1019.51     28.87 o 
   3  20   7       24.68       21.64     12.55 o 
   4  20   7     1672.80     1623.93     58.67 o 
   5  20   7        1.67      -13.69     13.69 o 
   6  20   7     1001.51      953.06     54.18 o 
  -3  21   7      432.97      437.12     34.48 o 
  -2  21   7      518.83      511.60     27.71 o 
  -1  21   7      591.93      650.19     36.32 o 
   0  21   7      926.22      892.12     33.51 o 
   1  21   7      442.22      366.91     24.38 o 
   2  21   7       73.00       44.49     16.62 o 
   3  21   7      211.52      213.45     24.48 o 
   4  21   7        5.67        0.31     13.02 o 
   5  21   7      275.55      270.74     26.74 o 
   6  21   7       76.73       41.87     27.09 o 
  -3  22   7       88.61      105.90     23.40 o 
  -2  22   7        2.66       16.62     25.24 o 
  -1  22   7       25.57       49.04     15.22 o 
   0  22   7       17.20       31.36     15.60 o 
   1  22   7       44.45       65.12     17.83 o 
   2  22   7       17.73       37.27     17.83 o 
   3  22   7      294.42      282.23     24.80 o 
   4  22   7       16.58       30.97     17.35 o 
  -3  23   7      169.06      195.78     25.86 o 
  -2  23   7      347.47      359.41     43.71 o 
  -1  23   7       56.83       60.18     20.32 o 
   0  23   7      180.34      178.12     24.01 o 
   1  23   7      142.77      132.55     19.58 o 
   2  23   7        2.45        8.95     17.83 o 
   3  23   7      143.96      140.34     21.32 o 
  -2  24   7      394.08      363.24     35.71 o 
  -1  24   7       14.16        4.04     16.01 o 
   0  24   7      897.46      911.19     51.72 o 
   1  24   7        8.93       -1.53     16.09 o 
   2  24   7      969.59     1022.01     56.64 o 
   3  24   7      185.51      208.10     33.25 o 
  -2  25   7      161.82      165.00     28.32 o 
  -1  25   7      421.62      450.90     27.82 o 
   0  25   7      384.04      344.87     27.71 o 
   1  25   7      265.02      233.80     23.93 o 
  -1  26   7       36.94       36.94     22.16 o 
   0  26   7       21.45       24.63     24.63 o 
  -9   0   8       68.52       82.50     25.86 o 
  -8   0   8      545.78      432.20     36.94 o 
  -7   0   8      404.62      283.21     28.32 o 
  -6   0   8     1382.71     1247.34     51.72 o 
  -5   0   8      328.19      337.39     27.09 o 
  -4   0   8     5541.60     5018.93    132.98 o 
  -3   0   8      900.37      874.25     35.71 o 
  -2   0   8     4744.60     4507.92     87.42 o 
  -1   0   8     1946.32     1837.90     37.17 o 
   0   0   8     1637.58     1604.57     26.61 o 
   1   0   8       51.78       43.85      7.43 o 
   2   0   8      825.94      757.37     38.17 o 
   3   0   8     1139.53     1085.81     28.21 o 
   4   0   8      402.96      349.88     22.16 o 
   5   0   8      598.58      555.07     22.09 o 
   6   0   8      962.13      943.60     30.44 o 
   7   0   8     1187.13     1155.28     37.56 o 
   8   0   8      927.29      920.76     42.48 o 
   9   0   8     1330.21     1372.41     42.93 o 
  -9   1   8      343.22      342.35     42.48 o 
  -8   1   8      113.18      122.18     18.70 o 
  -7   1   8      146.01      156.84     22.78 o 
  -6   1   8      145.61      151.28     17.24 o 
  -5   1   8       23.74       36.39     11.73 o 
  -4   1   8       92.37      104.68     13.06 o 
  -3   1   8      617.23      651.04     33.86 o 
  -2   1   8     1005.24      978.96     19.20 o 
  -1   1   8     3074.72     3115.13     41.13 o 
   0   1   8      196.01      169.87      8.00 o 
   1   1   8     1776.21     1790.15     20.51 o 
   2   1   8      390.18      412.12      9.40 o 
   3   1   8      391.20      425.74     12.77 o 
   4   1   8      168.34      170.25     12.44 o 
   5   1   8      174.86      168.99     10.14 o 
   6   1   8       68.23       72.41     10.31 o 
   7   1   8       60.34       65.98     10.71 o 
   8   1   8      329.32      365.50     16.36 o 
   9   1   8       46.28       39.92     11.90 o 
  -9   2   8        0.75       27.06     17.83 o 
  -8   2   8       47.06       18.81     16.01 o 
  -7   2   8       11.72       -9.24     24.01 o 
  -6   2   8       16.19       14.78     12.60 o 
  -5   2   8      265.11      209.94     16.54 o 
  -4   2   8      103.03       80.66     11.32 o 
  -3   2   8       82.18       81.93     10.45 o 
  -2   2   8        9.29        9.65      6.72 o 
  -1   2   8       78.76       84.15      6.19 o 
   0   2   8      758.76      740.39     12.67 o 
   1   2   8      391.33      309.88      7.28 o 
   2   2   8     1022.95     1087.28     24.75 o 
   3   2   8     1420.61     1257.12     25.51 o 
   4   2   8      626.70      619.10     15.52 o 
   5   2   8      547.64      522.50     15.34 o 
   6   2   8       24.81       22.66      8.76 o 
   7   2   8      133.63      139.65     11.84 o 
   8   2   8        1.31       -5.38     10.39 o 
   9   2   8       26.43       40.81     11.06 o 
  -9   3   8       57.54       27.09     18.28 o 
  -8   3   8      272.99      277.67     28.32 o 
  -7   3   8      181.87      197.46     29.55 o 
  -6   3   8     1625.45     1494.06     39.61 o 
  -5   3   8     1098.39     1245.77     40.02 o 
  -4   3   8     1675.47     1606.08     38.74 o 
  -3   3   8     4388.08     4685.44     87.07 o 
  -2   3   8       13.67       26.74      5.03 o 
  -1   3   8     7401.80     7622.14     81.87 o 
   0   3   8      505.39      479.88     13.46 o 
   1   3   8     1758.63     1873.66     21.32 o 
   2   3   8      946.23     1026.33     18.74 o 
   3   3   8      551.95      697.08     17.77 o 
   4   3   8     2729.89     2722.89     39.70 o 
   5   3   8      941.82      925.73     19.85 o 
   6   3   8     1154.04     1104.29     22.89 o 
   7   3   8      155.62      151.47     11.63 o 
   8   3   8       60.47       67.67     11.60 o 
   9   3   8       14.25       -3.23     12.40 o 
  -9   4   8        8.68       18.09     16.83 o 
  -8   4   8      386.44      397.72     24.38 o 
  -7   4   8       71.88       85.12     16.54 o 
  -6   4   8     2365.10     2237.38     52.24 o 
  -5   4   8      606.40      614.38     51.72 o 
  -4   4   8     5143.16     5049.62     94.47 o 
  -3   4   8      664.71      715.93     22.19 o 
  -2   4   8     5207.03     5132.62     72.93 o 
  -1   4   8       12.69       18.01      3.99 o 
   0   4   8     3929.13     3870.91     48.80 o 
   1   4   8      401.28      425.78     10.93 o 
   2   4   8     2211.87     2181.11     42.30 o 
   3   4   8      640.74      656.29     17.42 o 
   4   4   8      965.67      921.01     24.17 o 
   5   4   8      384.65      351.55     15.82 o 
   6   4   8      431.26      382.89     14.72 o 
   7   4   8      419.37      392.26     15.71 o 
   8   4   8      128.34      122.85     14.28 o 
   9   4   8      360.62      338.51     24.98 o 
  -9   5   8       67.53       78.89     19.70 o 
  -8   5   8       10.12        8.55     15.60 o 
  -7   5   8      127.22      173.11     32.01 o 
  -6   5   8       27.38       42.60     12.97 o 
  -5   5   8     1038.84      947.58     28.73 o 
  -4   5   8      192.67      228.05     25.86 o 
  -3   5   8     1083.38     1054.49     27.86 o 
  -2   5   8      673.52      728.08     14.75 o 
  -1   5   8       89.25       99.77      5.57 o 
   0   5   8       29.70       35.99      5.14 o 
   1   5   8      365.10      340.41     10.03 o 
   2   5   8      248.33      214.70     10.31 o 
   3   5   8      172.26      134.46      8.23 o 
   4   5   8        4.75       13.84      6.74 o 
   5   5   8        5.01        4.45      7.93 o 
   6   5   8      134.53      157.27     17.62 o 
   7   5   8      197.36      145.39     14.24 o 
   8   5   8      289.88      302.70     27.23 o 
   9   5   8      102.38       62.56     14.44 o 
  -9   6   8       25.43        5.46     20.93 o 
  -8   6   8      152.84      182.52     19.97 o 
  -7   6   8      102.19      105.87     16.96 o 
  -6   6   8      240.25      229.91     18.22 o 
  -5   6   8       34.17       39.19     12.60 o 
  -4   6   8      480.20      430.60     18.70 o 
  -3   6   8       24.34       19.26      7.56 o 
  -2   6   8      321.51      308.47      8.89 o 
  -1   6   8      131.62      129.24      6.18 o 
   0   6   8      787.36      749.65     30.53 o 
   1   6   8       44.75       42.98      5.94 o 
   2   6   8      960.47      877.31     17.38 o 
   3   6   8      234.90      193.81      9.47 o 
   4   6   8      131.43      104.92      8.89 o 
   5   6   8       61.95       57.25      8.55 o 
   6   6   8      143.61      114.95     12.51 o 
   7   6   8       72.60       84.84     13.61 o 
   8   6   8      150.29      105.93     13.99 o 
   9   6   8       38.31       49.25     13.57 o 
  -9   7   8       54.91       56.03     19.16 o 
  -8   7   8      169.43      106.40     19.10 o 
  -7   7   8      325.66      351.09     29.55 o 
  -6   7   8       42.15       35.09     13.93 o 
  -5   7   8     1792.98     1698.83     59.10 o 
  -4   7   8      160.00      158.34     12.07 o 
  -3   7   8     2647.21     2541.80     41.63 o 
  -2   7   8      146.94      172.77     13.26 o 
  -1   7   8     1926.28     1920.31     24.98 o 
   0   7   8      379.10      373.34      9.82 o 
   1   7   8     2779.10     2694.85     39.46 o 
   2   7   8     1011.03      918.43     18.17 o 
   3   7   8     3520.21     3250.95     45.36 o 
   4   7   8      323.61      298.21     11.87 o 
   5   7   8     1390.77     1246.57     28.12 o 
   6   7   8      593.29      585.73     34.16 o 
   7   7   8      292.24      238.91     36.94 o 
   8   7   8      855.02      934.12     28.24 o 
   9   7   8       25.94       60.49     15.67 o 
  -9   8   8      176.50      203.23     21.77 o 
  -8   8   8       40.34       33.86     17.35 o 
  -7   8   8      196.04      152.97     18.28 o 
  -6   8   8      576.51      681.86     44.94 o 
  -5   8   8      818.25      691.76     20.13 o 
  -4   8   8     1049.98     1130.61     24.60 o 
  -3   8   8      318.34      309.53     13.26 o 
  -2   8   8     3263.22     3277.41     45.44 o 
  -1   8   8      137.04      162.57      6.89 o 
   0   8   8     3825.90     3859.36     44.74 o 
   1   8   8       14.32       13.24      5.59 o 
   2   8   8     2019.86     1991.01     30.20 o 
   3   8   8      196.46      173.74      9.37 o 
   4   8   8     2074.43     2014.37     37.66 o 
   5   8   8     1220.91     1196.27     38.17 o 
   6   8   8      824.35      801.92     24.28 o 
   7   8   8      770.75      856.81     31.01 o 
   8   8   8       91.71       92.30     15.43 o 
  -9   9   8       77.99      103.62     15.61 o 
  -8   9   8        2.78        7.88     12.95 o 
  -7   9   8       17.78       18.60     14.25 o 
  -6   9   8        0.74        7.00     10.31 o 
  -5   9   8        1.37        2.07      9.19 o 
  -4   9   8       57.34       50.63      9.24 o 
  -3   9   8       12.78       13.33      8.27 o 
  -2   9   8       86.74       76.69      6.27 o 
  -1   9   8        6.32        6.59      5.24 o 
   0   9   8       17.07       11.10      5.25 o 
   1   9   8      446.22      484.21     16.32 o 
   2   9   8        9.60        8.22      7.76 o 
   3   9   8      260.27      255.51     13.36 o 
   4   9   8       54.82       53.38     10.31 o 
   5   9   8       60.45       39.04     12.68 o 
   6   9   8       65.97       45.18     11.57 o 
   7   9   8        1.10       -3.34     12.13 o 
   8   9   8       50.74       55.06     17.73 o 
  -9  10   8      103.65       98.51     17.83 o 
  -8  10   8       64.28       75.20     14.18 o 
  -7  10   8       80.57       80.30     13.26 o 
  -6  10   8      290.67      343.31     16.75 o 
  -5  10   8      179.06      160.03     20.60 o 
  -4  10   8      260.02      320.39     14.18 o 
  -3  10   8        1.04        2.46      7.82 o 
  -2  10   8     1421.05     1467.77     21.20 o 
  -1  10   8      174.23      149.69      7.22 o 
   0  10   8     3293.66     3261.50     51.86 o 
   1  10   8        1.27        6.60      7.65 o 
   2  10   8     1486.41     1423.04     29.08 o 
   3  10   8      127.42      139.50     12.04 o 
   4  10   8      228.12      225.30     17.11 o 
   5  10   8      861.13      893.45     24.62 o 
   6  10   8       27.91       20.89     11.68 o 
   7  10   8      389.51      440.90     32.52 o 
   8  10   8       93.08      103.47     15.16 o 
  -9  11   8      335.94      384.74     23.93 o 
  -8  11   8      338.07      383.64     26.28 o 
  -7  11   8      805.16      743.49     24.72 o 
  -6  11   8      315.23      320.29     16.81 o 
  -5  11   8     2144.03     1995.97     37.64 o 
  -4  11   8      232.95      188.81     12.55 o 
  -3  11   8     2538.56     2472.51     41.39 o 
  -2  11   8      242.33      226.67      8.78 o 
  -1  11   8     2721.89     2614.29     37.02 o 
   0  11   8       42.05       43.98      9.50 o 
   1  11   8     7140.81     6626.15     98.10 o 
   2  11   8      673.27      662.39     19.80 o 
   3  11   8     6041.73     5688.73    116.37 o 
   4  11   8      103.21      115.48     12.13 o 
   5  11   8     1611.10     1621.31     35.04 o 
   6  11   8       88.08       90.74     13.36 o 
   7  11   8      458.95      385.06     20.32 o 
   8  11   8      302.93      310.44     26.09 o 
  -9  12   8      144.98      109.59     13.54 o 
  -8  12   8       13.32       37.13     19.78 o 
  -7  12   8      392.90      394.85     19.42 o 
  -6  12   8       14.98       23.81     11.37 o 
  -5  12   8       73.14       84.88     11.37 o 
  -4  12   8      478.34      460.61     33.69 o 
  -3  12   8        9.19       10.39      7.97 o 
  -2  12   8     2145.41     2106.83     31.91 o 
  -1  12   8      142.61      143.45      9.21 o 
   0  12   8     1335.27     1263.24     26.50 o 
   1  12   8      340.24      245.28     16.60 o 
   2  12   8      521.10      460.93     17.50 o 
   3  12   8      554.26      509.03     18.46 o 
   4  12   8      611.73      573.27     20.54 o 
   5  12   8      817.05      754.80     23.37 o 
   6  12   8      310.88      325.36     18.55 o 
   7  12   8      340.15      346.00     20.02 o 
   8  12   8       26.58       -4.78     15.07 o 
  -8  13   8      186.19      139.86     19.70 o 
  -7  13   8      134.64       93.84     13.94 o 
  -6  13   8      412.38      402.86     18.46 o 
  -5  13   8      159.55      114.92     12.31 o 
  -4  13   8       90.95      101.26     11.03 o 
  -3  13   8       59.86       73.82     12.60 o 
  -2  13   8      221.35      202.66     10.36 o 
  -1  13   8      778.66      886.06     22.22 o 
   0  13   8       85.76       69.21      9.81 o 
   1  13   8       15.04       16.10      8.75 o 
   2  13   8        3.03       -0.26      9.19 o 
   3  13   8       77.56       59.77     11.25 o 
   4  13   8      163.27      144.56     13.97 o 
   5  13   8       12.82       11.58     11.51 o 
   6  13   8        3.87        4.96     12.04 o 
   7  13   8        1.03        1.35     13.57 o 
  -8  14   8        8.79        8.00     16.54 o 
  -7  14   8       41.27       24.43     12.43 o 
  -6  14   8       18.00        4.35     10.89 o 
  -5  14   8       31.92        7.96     12.97 o 
  -4  14   8       44.25       56.22     12.60 o 
  -3  14   8      146.76      150.70     15.22 o 
  -2  14   8      266.73      284.22     12.80 o 
  -1  14   8      159.90      154.61     11.75 o 
   0  14   8      655.01      696.04     20.54 o 
   1  14   8        7.80       -1.73      8.99 o 
   2  14   8     1041.64     1043.92     25.78 o 
   3  14   8      119.03      148.66     12.98 o 
   4  14   8     1655.73     1667.25     62.40 o 
   5  14   8      628.30      660.79     24.36 o 
   6  14   8      420.58      437.77     21.26 o 
   7  14   8      252.65      289.03     19.42 o 
  -8  15   8      162.70      182.24     29.55 o 
  -7  15   8       51.97       87.42     25.86 o 
  -6  15   8       72.84       65.11     25.86 o 
  -5  15   8       23.81       67.82     15.39 o 
  -4  15   8       40.99       42.08     12.60 o 
  -3  15   8      206.05      210.65     15.95 o 
  -2  15   8      196.93      178.54     20.93 o 
  -1  15   8     1501.50     1546.87     31.48 o 
   0  15   8        6.66       -3.46      8.47 o 
   1  15   8     1853.49     1845.31     36.47 o 
   2  15   8      276.69      291.51     16.07 o 
   3  15   8      993.96     1068.22     32.35 o 
   4  15   8     1370.24     1320.51     31.72 o 
   5  15   8      799.05      879.83     26.77 o 
   6  15   8      671.77      690.81     26.02 o 
   7  15   8      269.52      252.53     18.89 o 
  -7  16   8        8.88       13.54     22.16 o 
  -6  16   8       53.23       44.33     23.40 o 
  -5  16   8       54.29       81.98     24.63 o 
  -4  16   8      182.96      162.20     15.67 o 
  -3  16   8       58.25       75.65     13.31 o 
  -2  16   8      114.09       83.73     18.47 o 
  -1  16   8        0.87      -15.79     15.91 o 
   0  16   8      219.35      204.65     13.66 o 
   1  16   8        1.87        4.30     12.92 o 
   2  16   8      403.43      367.62     17.50 o 
   3  16   8       65.38       75.48     12.98 o 
   4  16   8      102.25      112.49     13.94 o 
   5  16   8       71.02       76.15     14.44 o 
   6  16   8      197.19      176.17     17.26 o 
   7  16   8       41.15       46.79     28.32 o 
  -7  17   8       33.02       51.72     24.63 o 
  -6  17   8        5.01        8.62     22.16 o 
  -5  17   8        9.22       29.55     22.16 o 
  -4  17   8       49.38       60.07     12.97 o 
  -3  17   8        7.20       19.70     14.78 o 
  -2  17   8        4.37       22.16     17.24 o 
  -1  17   8      106.56       92.50     11.75 o 
   0  17   8      346.05      343.95     18.96 o 
   1  17   8      181.87      167.64     19.69 o 
   2  17   8        1.87        2.80     10.89 o 
   3  17   8       21.81       17.61     11.33 o 
   4  17   8      455.71      442.20     20.85 o 
   5  17   8       33.68       41.03     13.69 o 
   6  17   8      300.45      337.72     20.37 o 
  -7  18   8      178.51      195.78     29.55 o 
  -6  18   8      546.62      557.80     39.40 o 
  -5  18   8       84.04       70.19     23.40 o 
  -3  18   8      337.43      318.92     24.63 o 
  -2  18   8     1292.95     1389.90     45.56 o 
  -1  18   8       78.77       85.16     12.31 o 
   0  18   8      898.00      912.41     38.89 o 
   1  18   8      607.52      580.61     21.51 o 
   2  18   8     1956.33     1962.45     64.79 o 
   3  18   8      772.89      808.15     25.09 o 
   4  18   8     1731.15     1778.76     39.54 o 
   5  18   8      219.33      238.91     18.41 o 
   6  18   8      325.56      294.31     19.66 o 
  -6  19   8      208.71      288.13     32.01 o 
  -2  19   8      106.22      110.82     22.16 o 
  -1  19   8     2084.78     2004.59     59.21 o 
   0  19   8      374.43      372.76     22.43 o 
   1  19   8     2011.62     1952.24     46.59 o 
   2  19   8      180.62      173.75     15.61 o 
   3  19   8     1787.23     1761.78     73.49 o 
   4  19   8      156.41      150.18     16.32 o 
   5  19   8      761.46      770.81     27.25 o 
   6  19   8       14.84       60.34     28.32 o 
  -2  20   8       48.55       68.95     22.16 o 
  -1  20   8        7.10       26.16     14.35 o 
   0  20   8       66.73       66.78     16.54 o 
   1  20   8       52.11       68.82     13.66 o 
   2  20   8       14.66       13.07     12.55 o 
   3  20   8      426.86      445.26     21.51 o 
   4  20   8      152.28      187.58     18.00 o 
   5  20   8      264.82      283.35     20.11 o 
  -2  21   8        5.31       13.54     20.93 o 
  -1  21   8     1069.39     1094.82     36.06 o 
   0  21   8       50.67       45.31     16.96 o 
   1  21   8      710.22      775.88     44.33 o 
   2  21   8        1.44        0.07     13.26 o 
   3  21   8      144.70      176.06     17.29 o 
   4  21   8      438.37      420.59     26.99 o 
   5  21   8       75.64       91.12     28.32 o 
  -2  22   8      841.88      957.98     49.25 o 
  -1  22   8      104.97       87.69     17.83 o 
   0  22   8     1543.15     1518.24     62.80 o 
   1  22   8        2.81       -5.11     16.96 o 
   2  22   8     1616.97     1609.75     47.86 o 
   3  22   8       79.07       86.93     19.58 o 
  -2  23   8      127.96      165.00     27.09 o 
  -1  23   8      399.11      367.44     24.33 o 
   0  23   8       28.60       27.12     16.96 o 
   1  23   8      461.04      402.99     27.42 o 
   2  23   8       47.58       44.94     19.16 o 
   3  23   8      622.27      636.60     46.79 o 
  -2  24   8        6.25      -18.47     18.47 o 
  -1  24   8       12.94       14.16     16.54 o 
   0  24   8       14.14        6.47     16.96 o 
   1  24   8       77.25       63.24     19.58 o 
   2  24   8       11.80       61.57     27.09 o 
  -2  25   8        1.55        2.46     12.31 o 
  -1  25   8      468.43      493.77     39.40 o 
   0  25   8      186.26      187.55     24.63 o 
  -9   1   9      351.46      387.21     37.56 o 
  -8   1   9      138.45      142.99     20.45 o 
  -7   1   9      729.94      708.89     50.48 o 
  -6   1   9      133.33      145.29     35.71 o 
  -5   1   9      808.03      748.02     26.55 o 
  -4   1   9      212.41      201.08     15.67 o 
  -3   1   9      166.30      201.55     13.93 o 
  -2   1   9      662.71      661.58     22.59 o 
  -1   1   9      330.29      399.11     11.76 o 
   0   1   9     5182.57     5113.32     61.40 o 
   1   1   9     3725.69     3891.14     40.20 o 
   2   1   9     5736.64     5563.85     71.41 o 
   3   1   9     2385.16     2365.53     35.55 o 
   4   1   9      939.10      908.16     19.54 o 
   5   1   9       51.28       56.08      9.04 o 
   6   1   9      438.16      473.86     25.24 o 
   7   1   9        3.57        0.72      9.47 o 
   8   1   9      297.49      320.91     19.19 o 
   9   1   9        1.03      -14.19     14.19 o 
  -9   2   9       85.72       87.05     31.40 o 
  -8   2   9      190.25      185.23     39.40 o 
  -7   2   9       22.05       42.78     15.22 o 
  -6   2   9      669.95      572.19     33.25 o 
  -5   2   9       33.34       64.23     13.47 o 
  -4   2   9     2280.25     2168.31     48.74 o 
  -3   2   9      445.74      396.92     20.32 o 
  -2   2   9     4573.28     4263.64     80.54 o 
  -1   2   9     3263.77     3142.90     36.87 o 
   0   2   9     2443.89     2398.58     33.38 o 
   1   2   9     4583.54     4257.66     98.97 o 
   2   2   9      382.37      361.88     15.06 o 
   3   2   9     5600.67     5433.43     70.64 o 
   4   2   9       89.93       67.22      8.59 o 
   5   2   9     3045.26     2872.22     43.08 o 
   6   2   9        4.98        1.67      8.59 o 
   7   2   9      303.28      276.86     21.81 o 
   8   2   9        5.00       12.60     10.86 o 
   9   2   9       52.55       30.78     24.63 o 
  -9   3   9      169.71      114.72     19.58 o 
  -8   3   9       63.78       25.86     17.41 o 
  -7   3   9      150.75      161.87     22.78 o 
  -6   3   9       11.67       39.85     14.35 o 
  -5   3   9       67.16       87.08     13.85 o 
  -4   3   9       97.01      109.05     13.47 o 
  -3   3   9      206.53      201.14     14.35 o 
  -2   3   9     1029.29     1011.35     28.29 o 
  -1   3   9      420.60      421.93      9.93 o 
   0   3   9     1317.58     1213.27     17.89 o 
   1   3   9        4.06        9.60      4.55 o 
   2   3   9     1665.65     1544.43     25.37 o 
   3   3   9      107.53      106.77      8.59 o 
   4   3   9     1443.47     1369.62     24.72 o 
   5   3   9       20.30       22.16      8.62 o 
   6   3   9      211.42      196.67     12.42 o 
   7   3   9       11.65        8.88     10.04 o 
   8   3   9       11.04        4.95     12.51 o 
   9   3   9       26.36        0.00     22.16 o 
  -9   4   9        3.79      -11.56     15.60 o 
  -8   4   9       11.23        9.25     16.09 o 
  -7   4   9        1.84        5.00     14.73 o 
  -6   4   9       49.91       26.55     13.85 o 
  -5   4   9       91.67       71.11     17.85 o 
  -4   4   9      104.76      116.39     13.93 o 
  -3   4   9      143.53      150.22     13.06 o 
  -2   4   9       93.74       70.40      8.75 o 
  -1   4   9     1414.19     1438.59     21.96 o 
   0   4   9      349.45      321.62      9.02 o 
   1   4   9       14.73       13.75      4.22 o 
   2   4   9       60.49       54.76      7.64 o 
   3   4   9       20.45       21.27      8.18 o 
   4   4   9        2.79        5.03      7.35 o 
   5   4   9       90.33       92.65     11.60 o 
   6   4   9       81.62       68.42     10.39 o 
   7   4   9       13.07        4.06     20.98 o 
   8   4   9       11.00        8.18     12.76 o 
  -9   5   9      144.54      163.83     21.32 o 
  -8   5   9        9.84       -6.16     16.54 o 
  -7   5   9      143.15      165.33     19.16 o 
  -6   5   9        3.00       -1.85     13.93 o 
  -5   5   9      303.00      293.16     22.78 o 
  -4   5   9      110.24      120.57     22.78 o 
  -3   5   9      598.71      604.92     35.09 o 
  -2   5   9       72.18       75.86      8.75 o 
  -1   5   9      904.94      976.80     15.53 o 
   0   5   9      492.29      464.75     12.98 o 
   1   5   9      562.39      616.35     12.67 o 
   2   5   9     2150.22     2107.48     31.95 o 
   3   5   9        2.92       -0.05      6.50 o 
   4   5   9     2049.76     2043.16     32.90 o 
   5   5   9      158.21      143.06     11.01 o 
   6   5   9     1277.81     1290.82     26.12 o 
   7   5   9       73.27       82.00     13.83 o 
   8   5   9      492.14      480.44     22.22 o 
  -9   6   9        3.72      -20.93     20.93 o 
  -8   6   9      451.76      399.58     26.12 o 
  -7   6   9        2.83       -9.85     14.80 o 
  -6   6   9      349.23      319.59     20.84 o 
  -5   6   9      283.84      276.59     43.10 o 
  -4   6   9      509.84      491.13     55.41 o 
  -3   6   9      419.76      423.01     17.28 o 
  -2   6   9      552.76      590.57     20.03 o 
  -1   6   9      530.89      541.64     11.34 o 
   0   6   9      572.28      617.44     12.29 o 
   1   6   9     2206.08     2328.26     30.02 o 
   2   6   9      409.38      495.65     13.94 o 
   3   6   9     1736.60     1704.53     28.12 o 
   4   6   9       38.30       53.00      8.53 o 
   5   6   9      770.48      765.62     38.37 o 
   6   6   9        2.57       -1.31     12.97 o 
   7   6   9      693.95      644.46     23.37 o 
   8   6   9        1.30       -8.32     12.55 o 
  -8   7   9       32.43       28.94     17.41 o 
  -7   7   9       24.73       35.09     24.01 o 
  -6   7   9       28.28       17.24     13.93 o 
  -5   7   9      122.68      118.25     15.22 o 
  -4   7   9       37.96       27.91      9.24 o 
  -3   7   9       44.08       56.04      9.19 o 
  -2   7   9     1547.44     1549.49     44.94 o 
  -1   7   9      522.45      533.08     13.92 o 
   0   7   9     1008.18      995.46     16.30 o 
   1   7   9        1.56        4.46      6.21 o 
   2   7   9      148.14      148.55      8.95 o 
   3   7   9      178.42      156.77      9.47 o 
   4   7   9      327.75      299.42     19.78 o 
   5   7   9       67.60       63.90     11.79 o 
   6   7   9       56.58       40.49     11.82 o 
   7   7   9       14.47       19.04     12.55 o 
   8   7   9        3.12       -1.56     12.55 o 
  -8   8   9       98.47       83.51     16.59 o 
  -7   8   9        1.29      -11.12     11.12 o 
  -6   8   9      115.10       84.81     12.46 o 
  -5   8   9        5.18       29.47     10.41 o 
  -4   8   9      192.32      179.44     12.09 o 
  -3   8   9      266.65      290.38     13.97 o 
  -2   8   9      438.98      546.85     14.67 o 
  -1   8   9     1129.57     1074.01     17.10 o 
   0   8   9      432.54      404.34     10.66 o 
   1   8   9      923.70      992.16     23.72 o 
   2   8   9      527.51      492.76     14.19 o 
   3   8   9      245.16      303.68     30.95 o 
   4   8   9      171.68      142.25     12.55 o 
   5   8   9      130.17      154.84     13.22 o 
   6   8   9       52.34       48.99     11.79 o 
   7   8   9       76.71       76.86     18.34 o 
   8   8   9      224.52      266.58     19.12 o 
  -8   9   9      169.00      188.84     24.56 o 
  -7   9   9      370.96      398.96     21.48 o 
  -6   9   9        5.44       12.30     10.62 o 
  -5   9   9      435.55      452.81     33.88 o 
  -4   9   9      506.44      477.82     31.40 o 
  -3   9   9     1572.82     1464.67     36.14 o 
  -2   9   9     2619.75     2619.45     37.30 o 
  -1   9   9     2595.73     2599.68     32.74 o 
   0   9   9     1738.34     1826.03     25.09 o 
   1   9   9      707.18      713.71     19.27 o 
   2   9   9     1236.28     1371.52     29.08 o 
   3   9   9      485.85      475.16     17.87 o 
   4   9   9     1479.75     1563.25     32.90 o 
   5   9   9      683.49      609.48     21.17 o 
   6   9   9      167.46      143.75     14.38 o 
   7   9   9       11.18       -6.65     12.23 o 
   8   9   9       33.52       45.22     16.04 o 
  -8  10   9      242.26      207.60     17.50 o 
  -7  10   9      135.52      152.79     15.94 o 
  -6  10   9      772.46      808.52     24.38 o 
  -5  10   9      404.72      382.81     17.53 o 
  -4  10   9     1354.15     1251.78     27.45 o 
  -3  10   9      128.26      113.65     10.62 o 
  -2  10   9      882.89      787.02     17.24 o 
  -1  10   9       28.28       36.20      6.85 o 
   0  10   9      541.60      519.54     16.87 o 
   1  10   9      256.87      268.61     13.47 o 
   2  10   9        6.54       14.52      8.64 o 
   3  10   9      692.48      655.29     27.23 o 
   4  10   9      393.49      360.42     17.29 o 
   5  10   9      931.30      903.54     33.90 o 
   6  10   9      129.78      119.80     17.04 o 
   7  10   9     1435.94     1430.55     35.50 o 
  -8  11   9      104.54      120.86     16.10 o 
  -7  11   9        5.09       13.04     12.76 o 
  -6  11   9       50.21       58.75     12.31 o 
  -5  11   9        3.02       -4.56     10.17 o 
  -4  11   9        7.81        0.59      9.19 o 
  -3  11   9       25.26       27.85      9.47 o 
  -2  11   9        1.07       11.61      6.81 o 
  -1  11   9        6.26        1.42      6.93 o 
   0  11   9      274.12      310.12     14.08 o 
   1  11   9      412.72      384.36     15.68 o 
   2  11   9        7.55       10.29      9.39 o 
   3  11   9      709.89      679.43     20.80 o 
   4  11   9      257.44      237.32     15.36 o 
   5  11   9       76.32       57.02     12.26 o 
   6  11   9        2.14      -11.83     11.83 o 
   7  11   9       62.87       52.14     14.65 o 
  -8  12   9      516.33      578.00     35.00 o 
  -7  12   9       12.51       54.34     13.68 o 
  -6  12   9     1281.03     1376.02     36.42 o 
  -5  12   9      314.19      306.39     16.04 o 
  -4  12   9     1328.10     1474.56     30.52 o 
  -3  12   9      139.05      141.38     33.86 o 
  -2  12   9      119.55      152.18     11.51 o 
  -1  12   9       11.74       10.33      7.26 o 
   0  12   9       52.56       22.96      9.09 o 
   1  12   9      449.51      468.57     17.66 o 
   2  12   9       14.04        8.31      9.51 o 
   3  12   9      655.96      699.40     22.66 o 
   4  12   9        0.90       -9.58     10.37 o 
   5  12   9      523.72      541.91     43.56 o 
   6  12   9        0.36       29.44     13.83 o 
   7  12   9      691.37      755.09     26.89 o 
  -8  13   9      116.14       48.53     17.83 o 
  -7  13   9     1029.22      983.21     33.52 o 
  -6  13   9      271.67      299.02     17.29 o 
  -5  13   9     3219.78     3020.78     51.60 o 
  -4  13   9      160.35      209.39     17.41 o 
  -3  13   9     3865.81     3835.91     73.87 o 
  -2  13   9      728.18      800.37     25.25 o 
  -1  13   9     1378.98     1403.56     31.09 o 
   0  13   9     1940.91     1979.19     37.38 o 
   1  13   9      203.26      205.22     15.57 o 
   2  13   9     1619.31     1632.67     59.48 o 
   3  13   9      185.47      222.48     15.01 o 
   4  13   9     1435.59     1449.53     33.57 o 
   5  13   9       43.87       37.96     12.69 o 
   6  13   9      887.58      903.96     28.48 o 
   7  13   9       10.63       10.79     13.12 o 
  -8  14   9      186.12      150.22     24.63 o 
  -7  14   9      271.28      233.66     20.84 o 
  -6  14   9      844.95      819.13     54.79 o 
  -5  14   9       85.31       70.77     15.22 o 
  -4  14   9      703.73      692.07     26.47 o 
  -3  14   9      333.70      359.70     20.03 o 
  -2  14   9      639.19      625.98     30.78 o 
  -1  14   9     1044.10     1049.48     25.46 o 
   0  14   9      913.61      960.16     24.99 o 
   1  14   9      621.34      632.43     29.72 o 
   2  14   9      269.30      210.01     14.90 o 
   3  14   9      542.71      511.42     20.59 o 
   4  14   9       18.92       10.03     11.55 o 
   5  14   9      339.14      283.70     21.94 o 
   6  14   9        4.59       10.24     13.57 o 
  -7  15   9       28.53       25.86     24.63 o 
  -6  15   9       32.01       42.57     15.39 o 
  -5  15   9        2.86       -4.65     27.71 o 
  -4  15   9      109.58      126.54     16.09 o 
  -3  15   9        3.41        4.08     12.60 o 
  -2  15   9     1740.25     1680.78     57.87 o 
  -1  15   9       52.79       56.52     10.62 o 
   0  15   9      691.77      686.69     33.18 o 
   1  15   9       99.17      103.33     13.04 o 
   2  15   9      113.11      105.96     12.69 o 
   3  15   9      119.78      117.79     13.66 o 
   4  15   9       58.91       56.60     18.29 o 
   5  15   9       19.34       16.53     13.36 o 
   6  15   9        1.02       -8.02     12.95 o 
  -7  16   9        4.64      -23.40     23.40 o 
  -6  16   9      748.04      794.21     45.56 o 
  -5  16   9      248.64      239.59     19.58 o 
  -4  16   9      803.72      780.16     27.86 o 
  -3  16   9     1158.72     1144.84     38.79 o 
  -2  16   9      529.22      527.01     32.01 o 
  -1  16   9     1151.63     1087.27     27.14 o 
   0  16   9      787.28      793.23     23.85 o 
   1  16   9      692.87      678.62     35.15 o 
   2  16   9      237.21      233.70     27.63 o 
   3  16   9      591.39      597.44     25.77 o 
   4  16   9        5.36        7.76     12.64 o 
   5  16   9      549.73      590.34     24.86 o 
   6  16   9       60.02       83.40     15.27 o 
  -6  17   9       38.23      -18.47     23.40 o 
  -5  17   9      750.65      864.40     43.10 o 
  -4  17   9      184.62      124.37     22.78 o 
  -3  17   9      629.11      646.45     35.71 o 
  -2  17   9      153.42      152.69     22.16 o 
  -1  17   9      233.03      232.60     15.09 o 
   0  17   9      640.46      641.54     22.22 o 
   1  17   9      349.93      371.02     21.57 o 
   2  17   9      649.33      661.93     34.12 o 
   3  17   9      179.02      147.52     15.16 o 
   4  17   9      224.39      263.34     18.21 o 
   5  17   9       50.59       30.37     14.38 o 
   6  17   9      668.99      698.17     50.48 o 
  -6  18   9        2.74        9.85     24.63 o 
  -5  18   9       10.02       -8.62     23.40 o 
  -3  18   9       34.69        2.46     16.01 o 
  -2  18   9      292.73      298.18     18.70 o 
  -1  18   9      276.56      230.28     15.51 o 
   0  18   9       45.24       50.19     12.23 o 
   1  18   9       39.73       34.44     13.07 o 
   2  18   9      110.10       74.74     15.00 o 
   3  18   9       42.30       46.75     13.26 o 
   4  18   9      395.47      444.12     22.02 o 
   5  18   9      150.61      134.79     16.99 o 
  -2  19   9        3.28       16.01     16.01 o 
  -1  19   9       43.73       30.93     14.73 o 
   0  19   9      126.28      134.63     18.96 o 
   1  19   9       56.59       47.82     13.26 o 
   2  19   9       19.62       15.25     17.01 o 
   3  19   9        0.35        7.63     13.26 o 
   4  19   9       22.72       24.24     17.80 o 
   5  19   9       46.07       62.36     19.58 o 
  -1  20   9      407.84      392.80     34.48 o 
   0  20   9      527.79      503.07     28.57 o 
   1  20   9      221.01      220.81     21.28 o 
   2  20   9       88.29       86.85     23.08 o 
   3  20   9      843.92      860.93     29.13 o 
   4  20   9       90.59       64.97     15.39 o 
   5  20   9     1102.71     1089.73     56.64 o 
  -1  21   9      359.59      352.16     34.48 o 
   0  21   9      233.09      194.59     20.90 o 
   1  21   9      300.98      315.72     25.24 o 
   2  21   9      630.13      628.97     25.57 o 
   3  21   9       15.49       27.55     14.44 o 
   4  21   9      629.62      577.50     44.33 o 
  -1  22   9       20.84       18.47     22.16 o 
   0  22   9        6.19       18.88     16.96 o 
   1  22   9       12.55       13.51     17.83 o 
   2  22   9       50.48       64.79     27.09 o 
   3  22   9        2.42      -14.78     25.86 o 
   4  22   9       65.73       57.87     27.09 o 
  -1  23   9       70.37      104.66     25.86 o 
   0  23   9       44.70       84.15     19.16 o 
   1  23   9       87.40      106.80     20.03 o 
   2  23   9      365.50      401.42     39.40 o 
  -1  24   9      307.57      362.01     32.01 o 
   0  24   9       13.96       45.95     35.09 o 
   1  24   9      639.56      669.85     48.02 o 
  -8   0  10      182.27      178.54     30.78 o 
  -7   0  10      116.05      110.82     24.63 o 
  -6   0  10       45.66       34.48     19.70 o 
  -5   0  10     2975.98     2595.66     82.50 o 
  -4   0  10     1102.83      909.96     40.63 o 
  -3   0  10     1543.03     1455.44     51.72 o 
  -2   0  10     4221.10     3865.17    105.90 o 
  -1   0  10      432.71      476.53     30.78 o 
   0   0  10     2186.25     2201.10     35.80 o 
   1   0  10       50.25       51.32      7.56 o 
   2   0  10       14.56        8.67     15.39 o 
   3   0  10     1954.33     1769.59     41.30 o 
   4   0  10      969.09     1059.91     35.09 o 
   5   0  10     2623.40     2505.16     55.70 o 
   6   0  10     1424.88     1436.25     51.72 o 
   7   0  10     1143.79     1041.71     48.02 o 
   8   0  10     1100.34     1073.47     37.69 o 
  -8   1  10      180.42      168.26     21.71 o 
  -7   1  10       70.94       83.55     18.47 o 
  -6   1  10      257.04      281.91     59.72 o 
  -5   1  10        8.02       35.09     13.93 o 
  -4   1  10      473.13      493.81     23.06 o 
  -3   1  10      134.33      116.76     13.93 o 
  -2   1  10     1935.97     1946.60     43.96 o 
  -1   1  10       25.42       12.53      9.76 o 
   0   1  10     2005.01     2007.59     23.86 o 
   1   1  10       98.29      103.40      6.15 o 
   2   1  10      726.42      723.71     19.64 o 
   3   1  10       22.87       19.18      7.68 o 
   4   1  10      259.29      262.47     14.04 o 
   5   1  10      311.61      311.42     13.98 o 
   6   1  10       46.49       48.36     10.58 o 
   7   1  10      750.28      747.55     22.40 o 
   8   1  10       51.82       57.07     12.27 o 
  -8   2  10       82.53       65.43     18.70 o 
  -7   2  10       54.99       33.66     16.96 o 
  -6   2  10       28.38       51.10     15.67 o 
  -5   2  10      386.91      334.86     27.09 o 
  -4   2  10       38.95       61.63     14.78 o 
  -3   2  10      105.32      115.96     13.06 o 
  -2   2  10       46.23       91.94     22.78 o 
  -1   2  10     2522.80     2499.55     36.06 o 
   0   2  10     1378.96     1429.52     20.66 o 
   1   2  10      591.18      634.85     11.66 o 
   2   2  10     1800.27     1810.83     29.37 o 
   3   2  10       11.00        6.37     11.26 o 
   4   2  10      147.19      145.74     10.76 o 
   5   2  10        4.64        3.44      8.73 o 
   6   2  10       35.83       38.60     10.20 o 
   7   2  10       31.89       28.90     10.86 o 
   8   2  10        0.52      -12.40     12.40 o 
  -8   3  10      319.02      316.41     57.26 o 
  -7   3  10      226.99      214.38     27.09 o 
  -6   3  10      665.83      724.09     29.56 o 
  -5   3  10      199.18      197.74     17.83 o 
  -4   3  10      772.00      814.42     43.71 o 
  -3   3  10       46.93       60.29     19.09 o 
  -2   3  10     3047.53     2967.51     47.62 o 
  -1   3  10       15.07        9.82      6.34 o 
   0   3  10     1987.49     2057.95     67.00 o 
   1   3  10      112.04      107.06      8.09 o 
   2   3  10      468.32      551.36     18.07 o 
   3   3  10      204.64      171.18     10.39 o 
   4   3  10      459.55      486.40     15.94 o 
   5   3  10      331.68      339.94     14.42 o 
   6   3  10       48.57       39.00     11.73 o 
   7   3  10      496.34      519.22     19.13 o 
   8   3  10       41.39       28.74     17.90 o 
  -8   4  10      216.17      186.66     57.26 o 
  -7   4  10     1076.33      993.56     89.89 o 
  -6   4  10      364.59      310.20     21.71 o 
  -5   4  10     1995.78     1931.15     46.99 o 
  -4   4  10       23.29       29.64     11.73 o 
  -3   4  10     2071.52     2045.17     46.12 o 
  -2   4  10      140.41      148.73     10.89 o 
  -1   4  10     1685.38     1598.69     26.30 o 
   0   4  10      181.93      181.30      8.04 o 
   1   4  10     1501.22     1520.33     22.26 o 
   2   4  10      329.12      316.16     12.01 o 
   3   4  10     1189.70     1175.28     23.19 o 
   4   4  10      642.84      617.56     20.16 o 
   5   4  10      706.14      684.70     21.68 o 
   6   4  10      483.49      469.95     16.97 o 
   7   4  10      197.87      187.54     16.16 o 
   8   4  10      191.71      179.29     16.87 o 
  -8   5  10      125.05      138.75     20.90 o 
  -7   5  10      102.06       73.83     17.83 o 
  -6   5  10      526.05      434.74     32.01 o 
  -5   5  10      242.04      231.73     18.28 o 
  -4   5  10      572.28      517.99     22.96 o 
  -3   5  10      119.70       85.57      9.95 o 
  -2   5  10       19.48       31.36      8.47 o 
  -1   5  10        0.11        9.92      6.04 o 
   0   5  10      105.82       96.75      8.00 o 
   1   5  10       30.48       39.03      6.32 o 
   2   5  10     1099.56      950.99     24.46 o 
   3   5  10      104.15      124.02      9.50 o 
   4   5  10      537.03      506.21     16.18 o 
   5   5  10      313.46      338.32     17.12 o 
   6   5  10      364.90      344.17     18.59 o 
   7   5  10      134.96      108.96     14.71 o 
   8   5  10       21.13       34.36     14.28 o 
  -8   6  10        4.95       29.85     17.83 o 
  -7   6  10       35.29       20.32     15.67 o 
  -6   6  10        0.69        5.30     14.35 o 
  -5   6  10      461.15      385.35     24.01 o 
  -4   6  10        6.20        2.46      9.24 o 
  -3   6  10      366.46      335.64     23.34 o 
  -2   6  10       13.48       -8.04      8.04 o 
  -1   6  10      121.74      116.07      8.16 o 
   0   6  10        0.27        3.20      5.52 o 
   1   6  10     1065.63     1034.43     20.34 o 
   2   6  10        8.03        0.93      7.28 o 
   3   6  10      882.37      826.58     19.21 o 
   4   6  10       76.53       81.64      9.57 o 
   5   6  10      271.67      266.50     16.96 o 
   6   6  10      295.16      307.77     18.00 o 
   7   6  10      223.90      223.21     17.02 o 
   8   6  10      337.65      354.53     25.07 o 
  -8   7  10      187.55      229.03     22.19 o 
  -7   7  10       73.16       95.55     17.83 o 
  -6   7  10      753.27      652.65     21.75 o 
  -5   7  10       97.40       92.94     11.83 o 
  -4   7  10     1291.87     1142.95     26.23 o 
  -3   7  10      112.91       82.18     10.37 o 
  -2   7  10      905.64      884.61     26.47 o 
  -1   7  10       23.03       25.89      6.81 o 
   0   7  10     1260.40     1262.06     19.57 o 
   1   7  10      516.35      478.51     17.56 o 
   2   7  10     2014.76     1916.43     30.72 o 
   3   7  10      755.57      762.11     21.45 o 
   4   7  10     1358.41     1326.90     30.20 o 
   5   7  10      685.24      764.23     23.65 o 
   6   7  10      483.66      479.36     27.71 o 
   7   7  10      343.11      403.08     27.38 o 
  -8   8  10       41.65       26.94     13.47 o 
  -7   8  10      578.70      635.07     24.32 o 
  -6   8  10      454.11      450.81     19.66 o 
  -5   8  10      218.37      271.60     22.18 o 
  -4   8  10      271.52      264.70     14.68 o 
  -3   8  10     1318.96     1245.00     27.54 o 
  -2   8  10        3.68        2.36      9.98 o 
  -1   8  10     5115.41     5090.87     65.23 o 
   0   8  10        2.63       -1.20      5.86 o 
   1   8  10     2349.65     2255.76     90.85 o 
   2   8  10       69.70       57.12      9.75 o 
   3   8  10      631.38      596.15     30.23 o 
   4   8  10      797.16      784.26     23.49 o 
   5   8  10      166.20      152.68     13.94 o 
   6   8  10     1105.67     1108.93     30.70 o 
   7   8  10        6.12       11.49     13.41 o 
  -8   9  10        2.72        4.10     13.51 o 
  -7   9  10       30.33       28.41     13.26 o 
  -6   9  10        4.97        6.57     12.09 o 
  -5   9  10       28.77       23.00     10.84 o 
  -4   9  10        7.74       14.03     10.41 o 
  -3   9  10      541.51      440.45     16.79 o 
  -2   9  10        6.19        6.57     10.34 o 
  -1   9  10      268.32      215.56     10.10 o 
   0   9  10      367.94      316.94     11.91 o 
   1   9  10        0.16       12.15     13.31 o 
   2   9  10      948.12      947.75     30.09 o 
   3   9  10        8.17       17.78      9.65 o 
   4   9  10      118.94       95.20     12.51 o 
   5   9  10        8.89       20.53     11.51 o 
   6   9  10       91.62      114.50     15.27 o 
   7   9  10      154.04      193.32     21.88 o 
  -8  10  10       17.86        4.35     12.76 o 
  -7  10  10      390.70      466.59     21.75 o 
  -6  10  10      272.23      279.18     17.53 o 
  -5  10  10      101.26      155.87     14.18 o 
  -4  10  10        1.13        2.92     11.72 o 
  -3  10  10      943.97      968.88     23.91 o 
  -2  10  10      472.38      389.78     19.70 o 
  -1  10  10     3847.15     3598.07     76.89 o 
   0  10  10      145.64      102.12     12.46 o 
   1  10  10     1531.55     1439.43     31.34 o 
   2  10  10      102.80       88.71     14.23 o 
   3  10  10       76.71       79.05     11.68 o 
   4  10  10      452.88      436.39     18.89 o 
   5  10  10       53.31       73.42     13.66 o 
   6  10  10      284.43      346.49     20.13 o 
   7  10  10      283.92      331.77     20.28 o 
  -8  11  10        4.97       21.49     18.47 o 
  -7  11  10      261.01      223.25     18.00 o 
  -6  11  10      242.47      204.23     24.71 o 
  -5  11  10       82.43       58.34     18.75 o 
  -4  11  10     1839.16     1786.18     35.49 o 
  -3  11  10        6.68        7.50      9.65 o 
  -2  11  10     1728.81     1604.43     54.18 o 
  -1  11  10        7.07        9.92      9.02 o 
   0  11  10     2808.05     2614.98     45.42 o 
   1  11  10      177.86      177.17     15.41 o 
   2  11  10     3800.54     3590.19     59.90 o 
   3  11  10      353.88      364.06     17.95 o 
   4  11  10     1736.70     1698.32     36.91 o 
   5  11  10      140.78      160.70     15.68 o 
   6  11  10      851.71      796.19     41.10 o 
   7  11  10       16.75       27.99     13.89 o 
  -7  12  10       50.38       35.01     20.48 o 
  -6  12  10        2.69       10.30     12.55 o 
  -5  12  10      568.17      541.02     21.08 o 
  -4  12  10       21.54       30.60     14.35 o 
  -3  12  10     1108.80     1107.23     32.07 o 
  -2  12  10       23.71        9.85     16.01 o 
  -1  12  10      947.86      951.04     23.59 o 
   0  12  10      325.61      314.86     15.55 o 
   1  12  10      663.11      661.38     20.45 o 
   2  12  10      577.27      563.39     21.03 o 
   3  12  10      523.33      473.91     24.92 o 
   4  12  10      269.44      278.65     17.28 o 
   5  12  10      142.67      129.84     15.43 o 
   6  12  10      155.45      147.80     18.00 o 
  -7  13  10      177.09      210.10     17.29 o 
  -6  13  10       11.52       32.68     16.09 o 
  -5  13  10       32.63       49.49     16.09 o 
  -4  13  10        2.86        6.95     13.54 o 
  -3  13  10       40.29       45.56     13.93 o 
  -2  13  10      105.33       84.96     20.93 o 
  -1  13  10       11.84       18.39     12.07 o 
   0  13  10       25.85       25.47     10.08 o 
   1  13  10        1.54       13.52     10.53 o 
   2  13  10      187.49      163.11     16.99 o 
   3  13  10        1.26       -4.35     14.07 o 
   4  13  10        2.18        4.67     12.40 o 
   5  13  10       47.15       60.47     14.29 o 
   6  13  10       57.40       42.62     18.98 o 
  -7  14  10       38.34        1.58     14.78 o 
  -6  14  10        2.42       -3.91     15.07 o 
  -5  14  10       40.90       20.26     15.22 o 
  -4  14  10      141.27      105.46     16.09 o 
  -3  14  10      350.92      341.14     20.45 o 
  -2  14  10      157.50      195.78     23.40 o 
  -1  14  10     1777.82     1813.47     96.66 o 
   0  14  10       79.61       87.44     14.51 o 
   1  14  10      896.19      977.47     26.63 o 
   2  14  10      362.81      356.83     17.95 o 
   3  14  10      413.59      471.61     21.47 o 
   4  14  10      195.10      235.17     16.75 o 
   5  14  10      115.06      134.90     25.12 o 
   6  14  10       80.43      102.65     16.44 o 
  -6  15  10       35.53       24.04     16.47 o 
  -5  15  10       73.90       90.25     18.47 o 
  -4  15  10       87.53       72.90     15.60 o 
  -3  15  10        5.10        9.24     13.06 o 
  -1  15  10       24.71       18.22     12.72 o 
   0  15  10     1020.92     1061.76     27.60 o 
   1  15  10       22.47        3.70     10.49 o 
   2  15  10      891.12      916.70     25.78 o 
   3  15  10      455.25      429.61     20.59 o 
   4  15  10      642.79      617.82     26.48 o 
   5  15  10      319.89      312.58     20.28 o 
   6  15  10      132.82      109.85     15.91 o 
  -6  16  10       15.03       30.34     12.83 o 
  -5  16  10      192.88      212.14     41.25 o 
  -4  16  10       39.62       43.64     15.38 o 
  -3  16  10       65.75       67.55     41.87 o 
  -1  16  10       16.20        4.25     12.42 o 
   0  16  10       42.05       53.89     16.19 o 
   1  16  10      766.31      773.88     24.32 o 
   2  16  10       14.00       15.32     12.40 o 
   3  16  10     1021.88     1008.51     29.58 o 
   4  16  10       22.26       18.73     13.47 o 
   5  16  10      631.71      624.93     26.28 o 
  -5  17  10      383.47      408.80     35.71 o 
  -4  17  10       48.15       72.72     15.60 o 
  -3  17  10       11.19        3.69     19.70 o 
  -2  17  10        3.90       18.47     19.70 o 
  -1  17  10      110.89      145.04     17.15 o 
   0  17  10       44.93       66.36     15.64 o 
   1  17  10      343.83      347.19     18.66 o 
   2  17  10       83.91      113.94     14.61 o 
   3  17  10      297.04      269.03     20.18 o 
   4  17  10       15.67       28.32     14.65 o 
   5  17  10       20.88       31.39     15.16 o 
  -5  18  10      529.74      645.22     41.87 o 
  -3  18  10      901.55     1029.40     46.79 o 
  -2  18  10      168.07      183.47     24.63 o 
  -1  18  10      672.52      714.90     86.19 o 
   0  18  10      233.96      226.90     16.52 o 
   1  18  10     1162.18     1197.68     31.83 o 
   2  18  10      484.01      528.80     22.73 o 
   3  18  10     1045.01     1124.68     31.98 o 
   4  18  10       46.07       69.88     16.91 o 
   5  18  10      331.64      263.51     35.71 o 
  -2  19  10     1840.28     1892.57     67.72 o 
  -1  19  10      424.77      421.70     24.71 o 
   0  19  10     2152.38     2108.86     89.49 o 
   1  19  10      219.75      236.24     17.74 o 
   2  19  10      859.32      893.75     29.34 o 
   3  19  10        7.34       31.89     13.97 o 
   4  19  10      321.10      315.05     21.15 o 
  -1  20  10        1.85       28.32     18.47 o 
   0  20  10        7.13        8.14     12.95 o 
   1  20  10        2.75       -4.05     15.88 o 
   2  20  10        0.19      -10.30     14.18 o 
   3  20  10        2.36       -1.30     14.10 o 
   4  20  10      118.83       94.81     30.78 o 
  -1  21  10       13.79       67.72     19.70 o 
   0  21  10      884.24      879.17     48.02 o 
   1  21  10       22.79       24.66     14.18 o 
   2  21  10      114.54      147.41     29.81 o 
   3  21  10       81.74       74.83     24.63 o 
   0  22  10        2.20      -19.70     19.70 o 
   1  22  10      623.16      660.00     32.22 o 
   2  22  10      126.89      182.24     30.78 o 
   1  23  10       66.41       88.66     27.09 o 
  -8   1  11       47.51       46.16     17.83 o 
  -7   1  11       45.47       33.97     16.96 o 
  -6   1  11      156.31      131.17     18.22 o 
  -5   1  11      185.08      149.53     17.35 o 
  -4   1  11      397.86      484.39     23.93 o 
  -3   1  11     2315.58     2222.46     50.50 o 
  -2   1  11      173.34      243.25     17.35 o 
  -1   1  11     4299.38     4212.13     64.59 o 
   0   1  11     1050.65     1094.81     16.12 o 
   1   1  11     3259.90     3053.00     37.88 o 
   2   1  11     1202.33     1201.52     29.23 o 
   3   1  11     1076.85     1008.87     26.48 o 
   4   1  11      143.19      130.01     10.89 o 
   5   1  11      745.86      741.78     24.17 o 
   6   1  11      145.26      162.75     13.23 o 
   7   1  11      450.34      478.03     19.36 o 
   8   1  11        8.11      -18.47     22.16 o 
  -8   2  11        0.05       17.82     17.35 o 
  -7   2  11      471.63      469.39     28.94 o 
  -6   2  11       21.58       35.01     16.09 o 
  -5   2  11      534.67      484.55     51.72 o 
  -4   2  11      418.43      453.66     23.06 o 
  -3   2  11     1575.30     1502.22     39.18 o 
  -2   2  11     2002.62     1996.98     35.87 o 
  -1   2  11     1853.69     1814.40     33.80 o 
   0   2  11     2273.79     2250.60     26.51 o 
   1   2  11       35.39       30.49      6.42 o 
   2   2  11     1497.38     1512.98     26.87 o 
   3   2  11       20.74       26.84      8.49 o 
   4   2  11      939.25      932.14     21.80 o 
   5   2  11       12.28        2.96      9.77 o 
   6   2  11      275.41      251.69     14.89 o 
   7   2  11        5.02      -10.16     10.41 o 
   8   2  11      136.61      105.90     27.09 o 
  -8   3  11      309.70      317.36     24.80 o 
  -7   3  11        2.08        5.62     16.96 o 
  -6   3  11      655.94      630.57     28.73 o 
  -5   3  11        8.24        4.25     13.47 o 
  -4   3  11      446.24      400.78     22.19 o 
  -3   3  11      157.06      176.75     16.54 o 
  -2   3  11      159.75      165.95     11.83 o 
  -1   3  11     1361.25     1356.10     33.76 o 
   0   3  11       16.33       11.22      9.34 o 
   1   3  11     1716.12     1704.05     30.67 o 
   2   3  11       78.66       78.39      9.08 o 
   3   3  11      433.61      461.78     16.54 o 
   4   3  11      156.97      146.05     12.44 o 
   5   3  11        8.46        8.90      9.53 o 
   6   3  11       19.98       18.94     10.98 o 
   7   3  11       10.80       11.34     13.27 o 
  -8   4  11        2.78      -11.22     16.09 o 
  -7   4  11      205.93      184.62     20.45 o 
  -6   4  11       14.33       -2.03     14.73 o 
  -5   4  11        8.97       25.70     13.85 o 
  -4   4  11        1.66        0.95     13.47 o 
  -3   4  11      168.64      138.10     12.04 o 
  -2   4  11      327.18      354.04     15.27 o 
  -1   4  11      792.05      770.60     20.45 o 
   0   4  11      255.46      286.22     11.29 o 
   1   4  11        4.89        4.86      9.06 o 
   2   4  11      126.00      187.46     13.12 o 
   3   4  11      121.32      109.50     10.20 o 
   4   4  11      116.81      120.56     11.18 o 
   5   4  11       27.34       34.93     10.56 o 
   6   4  11        3.77        4.80     12.40 o 
   7   4  11       11.62        8.62     16.54 o 
  -8   5  11        8.20        1.23     22.16 o 
  -7   5  11       71.60       64.71     25.24 o 
  -6   5  11       96.99      102.82     18.28 o 
  -5   5  11        7.42       -3.10     13.47 o 
  -4   5  11      548.76      512.95     19.17 o 
  -3   5  11      289.22      315.53     14.90 o 
  -2   5  11      354.91      349.32     15.36 o 
  -1   5  11      469.24      484.05     17.42 o 
   0   5  11      233.13      254.47     10.58 o 
   1   5  11      843.05      774.50     15.50 o 
   2   5  11      123.30      124.27      9.87 o 
   3   5  11     1000.38      972.39     22.04 o 
   4   5  11       28.91       40.41     13.01 o 
   5   5  11      664.20      685.46     23.65 o 
   6   5  11       10.67       10.24     12.69 o 
   7   5  11      303.67      299.81     19.88 o 
  -7   6  11       15.89       43.10     17.41 o 
  -6   6  11       23.69       26.68     15.60 o 
  -5   6  11      635.64      635.58     22.02 o 
  -4   6  11      161.04      149.64     14.96 o 
  -3   6  11      776.93      775.05     26.82 o 
  -2   6  11      197.53      201.79     14.19 o 
  -1   6  11       66.60       61.08      9.96 o 
   0   6  11     1121.06     1157.00     19.06 o 
   1   6  11      116.33      139.80     14.40 o 
   2   6  11     1628.86     1521.64     26.86 o 
   3   6  11      103.76       95.22      9.87 o 
   4   6  11     1280.13     1182.31     29.30 o 
   5   6  11       61.20       60.68     12.40 o 
   6   6  11     1111.73     1076.20     39.47 o 
   7   6  11       39.02       32.38     21.68 o 
  -7   7  11      145.17      141.66     21.49 o 
  -6   7  11        3.13       -6.16     12.09 o 
  -5   7  11      112.69      153.31     15.24 o 
  -4   7  11        2.57       11.08     10.66 o 
  -3   7  11      126.32      155.38     23.75 o 
  -2   7  11      427.91      411.84     16.52 o 
  -1   7  11      297.00      267.69     13.99 o 
   0   7  11       71.82       70.03      9.68 o 
   1   7  11      104.13       93.27      9.25 o 
   2   7  11       24.41       11.94      8.26 o 
   3   7  11       60.22       76.34     11.68 o 
   4   7  11        2.00        3.73     13.65 o 
   5   7  11       70.02       68.19     14.91 o 
   6   7  11       42.17       32.64     20.46 o 
   7   7  11      167.54      137.58     17.23 o 
  -7   8  11       60.37       48.59     14.68 o 
  -6   8  11      122.72      144.80     15.01 o 
  -5   8  11      117.01      132.95     13.69 o 
  -4   8  11      114.84      122.11     12.98 o 
  -3   8  11      319.97      354.69     16.26 o 
  -2   8  11      206.62      143.34     12.04 o 
  -1   8  11      702.83      704.47     20.78 o 
   0   8  11      579.14      604.01     19.76 o 
   1   8  11      950.16      913.64     23.65 o 
   2   8  11      203.32      203.85     13.99 o 
   3   8  11      244.71      215.04     14.38 o 
   4   8  11       51.59       48.80     11.82 o 
   5   8  11       98.68       98.30     13.71 o 
   6   8  11      144.37      135.27     20.34 o 
   7   8  11      219.64      235.91     18.91 o 
  -7   9  11        8.70        7.69     13.18 o 
  -6   9  11      459.52      417.53     28.71 o 
  -5   9  11       73.80       97.58     13.94 o 
  -4   9  11      883.58      811.19     42.02 o 
  -3   9  11      271.64      312.25     15.80 o 
  -2   9  11     1995.85     1926.16     51.72 o 
  -1   9  11      421.03      450.39     22.09 o 
   0   9  11      709.49      735.49     17.40 o 
   1   9  11      508.15      566.53     31.61 o 
   2   9  11       82.57      101.45     12.13 o 
   3   9  11      783.50      857.24     24.21 o 
   4   9  11       82.55       86.25     13.12 o 
   5   9  11      290.94      328.47     19.18 o 
   6   9  11       47.80       69.93     19.39 o 
  -7  10  11      147.56      157.62     16.81 o 
  -6  10  11       21.29       14.01     13.26 o 
  -5  10  11      937.78      840.86     25.11 o 
  -4  10  11       25.33       15.29     10.41 o 
  -3  10  11      668.68      663.45     23.45 o 
  -2  10  11        8.54        6.16     17.24 o 
  -1  10  11      160.10      135.34     15.95 o 
   0  10  11       36.85       49.58      9.96 o 
   1  10  11      359.82      324.57     15.99 o 
   2  10  11      428.70      424.73     18.30 o 
   3  10  11      139.51      142.77     13.83 o 
   4  10  11      971.34      912.91     47.71 o 
   5  10  11        9.52       11.94     13.40 o 
   6  10  11     1424.39     1354.41     42.39 o 
  -7  11  11        0.64      -11.53     15.78 o 
  -6  11  11        0.10       -8.35     12.51 o 
  -5  11  11        0.63       16.55     11.97 o 
  -4  11  11        9.59       17.09     14.35 o 
  -3  11  11       10.42       -2.51     12.60 o 
  -2  11  11       52.09       62.80     18.47 o 
  -1  11  11       96.35       79.13     14.73 o 
   0  11  11      111.94      121.99     11.82 o 
   1  11  11       25.05        2.34     11.35 o 
   2  11  11       43.74       35.95     11.20 o 
   3  11  11        2.50       -2.38     11.35 o 
   4  11  11       22.90       24.66     12.23 o 
   5  11  11      189.28      189.48     16.98 o 
   6  11  11      251.53      251.79     19.27 o 
  -7  12  11      614.47      641.59     29.56 o 
  -6  12  11        3.12      -15.67     15.67 o 
  -5  12  11      909.72      928.36     33.45 o 
  -4  12  11        5.36       12.43     14.35 o 
  -3  12  11       39.84       68.08     14.80 o 
  -2  12  11        7.90       -3.69     18.47 o 
  -1  12  11      172.50      122.19     16.47 o 
   0  12  11      623.04      653.59     26.61 o 
   1  12  11      171.30      218.52     19.87 o 
   2  12  11     1417.21     1473.61     33.35 o 
   3  12  11      351.83      352.84     21.35 o 
   4  12  11      587.46      631.41     23.74 o 
   5  12  11       12.56        2.40     13.47 o 
   6  12  11      183.82      203.16     18.41 o 
  -6  13  11      475.50      462.34     26.55 o 
  -5  13  11      207.65      213.48     20.90 o 
  -4  13  11      301.32      286.52     20.84 o 
  -3  13  11      209.84      201.52     18.22 o 
  -2  13  11      868.75      887.79     41.87 o 
  -1  13  11      580.40      591.04     40.63 o 
   0  13  11      710.60      685.44     27.70 o 
   1  13  11      656.17      704.51     23.32 o 
   2  13  11      116.98      125.68     14.24 o 
   3  13  11      822.64      835.83     30.24 o 
   4  13  11        2.24       -3.51     14.55 o 
   5  13  11      997.80      978.10     30.50 o 
  -6  14  11        3.35       -2.05     24.01 o 
  -5  14  11      591.53      614.92     29.16 o 
  -4  14  11       66.70       72.86     16.09 o 
  -3  14  11      387.49      410.76     23.51 o 
  -2  14  11     1008.32     1020.78     44.33 o 
  -1  14  11      450.33      427.27     35.71 o 
   0  14  11      818.80      793.23     29.95 o 
   1  14  11       72.84       67.05     13.12 o 
   2  14  11      559.64      622.23     23.32 o 
   3  14  11       10.38        8.98     12.23 o 
   4  14  11      376.24      423.18     21.56 o 
   5  14  11        9.95        4.01     13.73 o 
  -6  15  11       11.53       51.72     19.70 o 
  -5  15  11      120.40      133.50     19.70 o 
  -4  15  11        3.20       18.47     14.80 o 
  -3  15  11       94.59      112.01     17.41 o 
  -2  15  11      192.03      165.00     25.86 o 
  -1  15  11       80.80       84.96     24.63 o 
   0  15  11      141.82      172.58     18.34 o 
   1  15  11       13.85       16.56     12.40 o 
   2  15  11        0.57        8.09     12.13 o 
   3  15  11       76.48      135.48     15.67 o 
   4  15  11       25.01       25.10     14.12 o 
   5  15  11      133.93      162.37     17.87 o 
  -5  16  11       88.13      127.91     25.24 o 
  -4  16  11      887.65     1055.43     60.95 o 
  -3  16  11      282.43      310.45     21.77 o 
  -2  16  11      673.41      757.27     43.10 o 
  -1  16  11      678.52      671.08     44.33 o 
   0  16  11       38.58       30.32     15.67 o 
   1  16  11      238.41      192.81     16.52 o 
   2  16  11      310.95      334.69     19.79 o 
   3  16  11       28.90       34.75     14.38 o 
   4  16  11     1212.36     1289.45     35.00 o 
  -5  17  11       82.13       14.78     14.78 o 
  -4  17  11      486.18      414.30     25.20 o 
  -3  17  11       34.82       65.26     22.16 o 
  -2  17  11      184.30      237.65     28.32 o 
  -1  17  11       87.97       91.12     27.09 o 
   0  17  11      128.26      147.46     41.87 o 
   1  17  11      395.95      427.92     20.80 o 
   2  17  11       32.18        7.77     13.83 o 
   3  17  11      502.21      541.46     24.15 o 
   4  17  11       70.48      123.31     16.32 o 
  -4  18  11        0.67       19.70     14.78 o 
  -3  18  11      310.51      301.68     30.78 o 
  -2  18  11        6.00      -16.01     20.93 o 
  -1  18  11       95.80       38.17     27.09 o 
   0  18  11       67.21       59.75     20.32 o 
   1  18  11      107.84      140.71     16.04 o 
   2  18  11       11.18        2.14     13.39 o 
   3  18  11      309.02      358.63     21.30 o 
   4  18  11        3.57       32.01     28.32 o 
  -3  19  11      116.80       72.65     16.01 o 
  -2  19  11       16.20       -4.93     19.70 o 
  -1  19  11        4.00       11.08     27.09 o 
   0  19  11       81.40       69.15     18.04 o 
   1  19  11      208.67      214.86     18.21 o 
   2  19  11      107.38      123.94     16.98 o 
   3  19  11      278.86      304.06     20.70 o 
  -1  20  11      567.03      589.81     45.56 o 
   0  20  11      135.05      123.57     20.12 o 
   1  20  11       64.31       61.01     14.83 o 
   2  20  11      407.58      416.20     22.39 o 
   0  21  11      154.24      125.60     22.16 o 
   1  21  11      654.20      683.85     26.36 o 
   2  21  11      193.08      167.46     34.48 o 
   0  22  11        4.44       -7.39      7.39 o 
  -7   0  12       36.86       66.49     25.86 o 
  -6   0  12      352.98      369.40     35.71 o 
  -5   0  12      731.14      613.21     39.40 o 
  -4   0  12      828.06      943.20     48.02 o 
  -3   0  12     2636.17     2492.23     78.81 o 
  -2   0  12      118.46      155.15     24.63 o 
  -1   0  12     1352.76     1332.36     33.66 o 
   0   0  12      453.86      451.64     19.79 o 
   1   0  12       90.62       79.24     13.31 o 
   2   0  12     1414.40     1348.86     35.94 o 
   3   0  12      478.67      509.51     23.93 o 
   4   0  12      788.61      766.34     29.95 o 
   5   0  12      931.14      938.19     34.32 o 
   6   0  12      471.70      481.88     27.33 o 
   7   0  12      406.07      483.92     40.63 o 
  -7   1  12      334.48      348.53     25.25 o 
  -6   1  12      289.00      285.90     23.93 o 
  -5   1  12      305.64      301.92     22.19 o 
  -4   1  12      620.23      653.68     32.01 o 
  -3   1  12      389.64      383.69     22.19 o 
  -2   1  12      599.28      665.19     20.03 o 
  -1   1  12     1057.18     1010.76     24.13 o 
   0   1  12       18.45       21.34      7.89 o 
   1   1  12     1272.14     1279.00     25.59 o 
   2   1  12      360.34      343.69     13.79 o 
   3   1  12      795.74      804.22     27.73 o 
   4   1  12      803.73      819.45     31.10 o 
   5   1  12      171.57      160.80     13.05 o 
   6   1  12      645.80      671.23     21.84 o 
   7   1  12       34.20       12.31     16.83 o 
  -7   2  12        5.64       -7.17     16.96 o 
  -6   2  12        6.47       23.40     16.54 o 
  -5   2  12      173.06      137.30     17.83 o 
  -4   2  12       21.20       19.09     19.09 o 
  -3   2  12        1.94       17.40     14.16 o 
  -2   2  12      399.01      347.68     18.18 o 
  -1   2  12      594.14      605.76     22.59 o 
   0   2  12        0.61        7.92      9.99 o 
   1   2  12      223.56      240.90     11.80 o 
   2   2  12      221.98      209.75     11.88 o 
   3   2  12       25.26       -0.99      9.17 o 
   4   2  12        0.85       -3.31      9.60 o 
   5   2  12       46.67       32.97     12.88 o 
   6   2  12       92.36      101.23     14.57 o 
   7   2  12        1.31      -23.40     23.40 o 
  -7   3  12      752.50      814.51     34.38 o 
  -6   3  12      138.24      188.12     20.84 o 
  -5   3  12       99.44       93.13     17.35 o 
  -4   3  12        2.83       13.81     14.35 o 
  -3   3  12      121.10      110.78     12.46 o 
  -2   3  12        0.64       -0.74      9.70 o 
  -1   3  12     1073.17     1071.68     25.66 o 
   0   3  12        1.05       10.15      9.40 o 
   1   3  12      843.42      839.11     16.66 o 
   2   3  12       15.53        4.28      8.26 o 
   3   3  12      254.08      292.06     13.94 o 
   4   3  12      128.99      124.61     11.74 o 
   5   3  12        7.78       -1.06     13.69 o 
   6   3  12      591.42      583.12     23.96 o 
   7   3  12       25.07       11.08     25.86 o 
  -7   4  12       61.93       41.84     17.71 o 
  -6   4  12      320.39      350.06     53.56 o 
  -5   4  12       24.49       18.82     15.22 o 
  -4   4  12      610.22      608.72     20.95 o 
  -3   4  12        1.16        9.94      9.89 o 
  -2   4  12     1026.44     1046.98     33.25 o 
  -1   4  12       62.52       65.80     10.84 o 
   0   4  12      887.63      922.35     28.39 o 
   1   4  12      657.02      659.67     15.44 o 
   2   4  12      688.11      677.60     18.34 o 
   3   4  12     1581.27     1541.98     28.81 o 
   4   4  12      525.26      495.84     17.52 o 
   5   4  12      930.11      971.48     27.96 o 
   6   4  12      302.10      301.32     30.27 o 
   7   4  12      231.70      268.43     35.71 o 
  -7   5  12        1.68       15.98     17.35 o 
  -6   5  12        1.16        5.62     25.86 o 
  -5   5  12      188.24      171.37     15.55 o 
  -4   5  12       31.43       29.36     11.79 o 
  -3   5  12      248.82      305.14     16.32 o 
  -2   5  12        0.54        4.06      9.90 o 
  -1   5  12      220.67      211.63     13.41 o 
   0   5  12        0.60        2.05      9.81 o 
   1   5  12      835.26      836.41     19.16 o 
   2   5  12       13.51       13.37     10.23 o 
   3   5  12      545.56      554.34     17.75 o 
   4   5  12       39.60       20.93     12.13 o 
   5   5  12      157.97      178.33     15.55 o 
   6   5  12       72.07       71.08     15.27 o 
  -7   6  12       84.28      134.20     18.28 o 
  -6   6  12       54.94       54.54     13.97 o 
  -5   6  12       40.93       38.28     12.76 o 
  -4   6  12      339.63      370.46     17.68 o 
  -3   6  12       69.00       93.87     19.22 o 
  -2   6  12      170.22      172.53     15.71 o 
  -1   6  12        0.20       -9.35      9.35 o 
   0   6  12      433.69      466.77     14.99 o 
   1   6  12        4.55       30.57      8.45 o 
   2   6  12      748.68      734.12     19.67 o 
   3   6  12       12.98       36.49     33.25 o 
   4   6  12      325.36      324.40     26.25 o 
   5   6  12      136.79      146.60     16.24 o 
   6   6  12      239.09      238.29     24.23 o 
  -7   7  12       81.67       85.05     18.70 o 
  -6   7  12        3.30       16.07     13.66 o 
  -5   7  12      549.12      549.22     21.83 o 
  -4   7  12        3.96      -10.97     11.12 o 
  -3   7  12     1016.87     1110.94     27.41 o 
  -2   7  12        0.03        6.13     10.17 o 
  -1   7  12     1158.18     1125.15     31.99 o 
   0   7  12      179.28      159.91     12.80 o 
   1   7  12     1111.03     1084.25     49.21 o 
   2   7  12      755.56      774.85     29.23 o 
   3   7  12      686.15      696.44     22.16 o 
   4   7  12      892.38      932.97     34.19 o 
   5   7  12      296.67      348.93     19.47 o 
   6   7  12      305.89      351.93     20.91 o 
  -7   8  12      402.43      480.22     39.40 o 
  -6   8  12      240.69      259.24     18.41 o 
  -5   8  12       19.04       15.34     17.55 o 
  -4   8  12      261.94      225.97     16.97 o 
  -3   8  12        6.27       10.73     10.62 o 
  -2   8  12     1706.72     1624.39     33.04 o 
  -1   8  12       10.41        6.88      9.89 o 
   0   8  12     1303.30     1275.69     27.69 o 
   1   8  12      112.84      118.22     12.13 o 
   2   8  12      263.11      244.58     18.10 o 
   3   8  12      443.73      411.70     19.09 o 
   4   8  12       68.37       59.89     13.27 o 
   5   8  12      460.39      474.43     26.82 o 
   6   8  12        4.69       -1.77     14.38 o 
  -7   9  12       30.33       27.09     22.16 o 
  -6   9  12        5.33       20.65     13.47 o 
  -5   9  12        1.09       -8.67     12.31 o 
  -4   9  12       17.62        0.34     11.51 o 
  -3   9  12      144.27      140.22     13.66 o 
  -2   9  12      159.27      132.45     16.47 o 
  -1   9  12      346.42      287.97     20.12 o 
   0   9  12       39.56       48.46     10.75 o 
   1   9  12      378.66      332.58     25.57 o 
   2   9  12        3.75       -4.48     10.81 o 
   3   9  12        1.54        4.85     11.25 o 
   4   9  12       27.03       20.29     12.07 o 
   5   9  12      133.03      147.54     16.23 o 
   6   9  12       44.47       49.66     19.23 o 
  -7  10  12      263.08      384.18     35.71 o 
  -6  10  12      176.70      174.93     24.65 o 
  -5  10  12       17.24       26.19     13.12 o 
  -4  10  12      390.87      354.80     18.21 o 
  -3  10  12      158.37      145.70     16.47 o 
  -2  10  12     1318.67     1152.95     35.06 o 
  -1  10  12      134.22      114.33     16.56 o 
   0  10  12      606.63      625.60     25.43 o 
   1  10  12      140.62      115.80     12.99 o 
   2  10  12      258.87      271.27     16.52 o 
   3  10  12       86.83       67.63     13.27 o 
   4  10  12      472.78      552.10     27.39 o 
   5  10  12       12.21       29.72     14.13 o 
  -6  11  12       33.90       30.63     17.35 o 
  -5  11  12      858.52      885.57     35.71 o 
  -4  11  12       23.24       28.71     15.22 o 
  -3  11  12     2001.94     2021.46     49.05 o 
  -2  11  12       95.48       81.82     15.22 o 
  -1  11  12     1223.97     1156.66     35.75 o 
   0  11  12       79.74      106.78     14.54 o 
   1  11  12     1021.76     1038.79     34.35 o 
   2  11  12      123.26      144.75     13.83 o 
   3  11  12      885.42      872.75     26.42 o 
   4  11  12      109.16      127.46     15.51 o 
   5  11  12     1019.91     1056.49     31.61 o 
  -6  12  12      649.91      724.03     44.33 o 
  -5  12  12       46.01       14.58     16.47 o 
  -4  12  12      405.58      438.90     24.80 o 
  -3  12  12       86.07      136.69     18.28 o 
  -2  12  12      129.63      112.82     16.83 o 
  -1  12  12       47.21       44.33     25.86 o 
   0  12  12      445.87      394.03     35.71 o 
   1  12  12      200.82      191.40     15.16 o 
   2  12  12      578.51      600.61     23.03 o 
   3  12  12       14.33       21.37     13.12 o 
   4  12  12      184.06      160.66     16.87 o 
   5  12  12        5.59        4.87     13.83 o 
  -5  13  12       58.95       70.10     18.70 o 
  -4  13  12        6.68       -8.00     13.93 o 
  -3  13  12       48.53       55.19     16.96 o 
  -2  13  12        1.24       38.31     15.22 o 
  -1  13  12       14.81       14.78     25.86 o 
   0  13  12       17.78       -3.69     24.63 o 
   1  13  12        1.27       10.36     11.25 o 
   2  13  12       56.27       84.80     14.24 o 
   3  13  12       58.64       77.57     15.09 o 
   4  13  12      117.40      129.17     16.40 o 
   5  13  12      269.06      252.64     22.64 o 
  -5  14  12      194.89      184.68     20.90 o 
  -4  14  12      175.62      220.56     26.47 o 
  -3  14  12      117.53       99.25     19.09 o 
  -2  14  12      449.17      542.46     26.95 o 
  -1  14  12        0.30      -24.63     24.63 o 
   0  14  12      454.04      458.06     39.40 o 
   1  14  12      122.03      127.19     14.86 o 
   2  14  12      297.19      342.31     22.06 o 
   3  14  12       57.77       51.41     14.38 o 
   4  14  12      239.19      253.30     20.11 o 
  -5  15  12       17.73        7.39     19.70 o 
  -4  15  12        3.89       -1.76     15.07 o 
  -3  15  12      525.84      534.26     30.17 o 
  -2  15  12      110.33      150.22     28.32 o 
  -1  15  12     1208.07     1175.93     56.64 o 
   0  15  12       30.91       36.94     27.09 o 
   1  15  12      893.54      986.66     36.29 o 
   2  15  12        3.82       -1.96     12.85 o 
   3  15  12      317.88      304.05     20.09 o 
   4  15  12       13.05        8.56     15.09 o 
  -5  16  12       25.46       38.17     14.78 o 
  -4  16  12      142.27      165.05     28.32 o 
  -3  16  12      121.23      165.00     28.32 o 
  -2  16  12       81.89       50.48     24.63 o 
  -1  16  12        0.04        1.23     24.63 o 
   0  16  12      676.95      620.59     45.56 o 
   1  16  12       50.47       44.66     17.45 o 
   2  16  12     1398.78     1416.54     50.67 o 
   3  16  12      152.09      180.72     18.41 o 
   4  16  12      848.01      843.47     50.48 o 
  -4  17  12      110.65       56.64     20.93 o 
  -3  17  12       44.56        8.62     22.16 o 
  -2  17  12      205.91      247.50     30.78 o 
  -1  17  12       34.81       46.79     27.09 o 
   0  17  12      105.89       76.34     28.32 o 
   1  17  12       76.92       80.66     18.63 o 
   2  17  12       72.44       58.84     15.72 o 
   3  17  12        1.15        8.23     14.08 o 
  -3  18  12       38.79       38.17     19.70 o 
  -2  18  12      380.38      407.57     35.71 o 
  -1  18  12      107.53      147.76     32.01 o 
   0  18  12      492.91      512.24     43.10 o 
   1  18  12       17.80       42.73     20.93 o 
   2  18  12      354.21      356.67     40.82 o 
   3  18  12        4.38      -13.54     22.16 o 
  -2  19  12       22.99       67.72     19.70 o 
  -1  19  12      769.37      833.62     52.95 o 
   0  19  12       76.59       80.04     30.78 o 
   1  19  12      483.86      471.40     39.40 o 
   2  19  12      100.54      109.59     28.32 o 
   0  20  12       47.61       24.63     29.55 o 
  -6   1  13      270.78      239.17     22.19 o 
  -5   1  13       93.15       98.85     34.48 o 
  -4   1  13      849.24      739.09     30.44 o 
  -3   1  13      355.15      368.34     25.24 o 
  -2   1  13     1014.98      953.80     24.92 o 
  -1   1  13      265.67      288.14     12.93 o 
   0   1  13      675.97      655.59     49.25 o 
   1   1  13      379.01      400.65     40.63 o 
   2   1  13      623.45      598.52     24.32 o 
   3   1  13      116.87       95.09     11.32 o 
   4   1  13      816.37      809.60     22.62 o 
   5   1  13      132.42      121.79     13.44 o 
   6   1  13      425.80      438.64     19.36 o 
  -6   2  13      300.39      309.89     23.93 o 
  -5   2  13      811.06      888.54     34.38 o 
  -4   2  13       85.08       93.68     18.28 o 
  -3   2  13     1525.60     1543.89     36.23 o 
  -2   2  13      170.26      184.22     14.29 o 
  -1   2  13      834.79      863.26     21.59 o 
   0   2  13       37.35       24.92     12.07 o 
   1   2  13      598.98      628.38     27.86 o 
   2   2  13       61.43       97.89     10.66 o 
   3   2  13      722.06      700.18     25.06 o 
   4   2  13      158.15      202.62     14.10 o 
   5   2  13      567.53      598.08     20.44 o 
   6   2  13        4.58        4.62     13.94 o 
  -6   3  13        3.32        9.82     25.24 o 
  -5   3  13      207.29      206.86     21.32 o 
  -4   3  13       22.99       17.88     12.26 o 
  -3   3  13       66.14       77.60     13.35 o 
  -2   3  13      228.81      201.53     18.96 o 
  -1   3  13      184.62      192.55     25.86 o 
   0   3  13      288.57      267.80     18.22 o 
   1   3  13      567.79      581.34     27.82 o 
   2   3  13       60.05       51.52     10.10 o 
   3   3  13      522.63      510.94     23.28 o 
   4   3  13       10.28       16.04     10.71 o 
   5   3  13        2.16       -2.87     12.80 o 
   6   3  13        5.58      -11.51     13.66 o 
  -6   4  13      133.42      150.87     20.45 o 
  -5   4  13        1.25       -5.56     12.55 o 
  -4   4  13       21.86       27.62     12.76 o 
  -3   4  13        3.08       29.63     11.55 o 
  -2   4  13       16.93       12.73     10.62 o 
  -1   4  13        1.56       -4.35     12.10 o 
   0   4  13      108.25      119.93     15.85 o 
   1   4  13      255.67      282.74     20.84 o 
   2   4  13        4.66        6.75      9.12 o 
   3   4  13      225.88      275.10     17.24 o 
   4   4  13      360.73      425.72     20.55 o 
   5   4  13        3.39      -13.12     13.12 o 
   6   4  13        7.67       28.53     14.83 o 
  -6   5  13       36.68       18.88     13.51 o 
  -5   5  13      163.12      126.60     15.04 o 
  -4   5  13      322.28      352.60     21.87 o 
  -3   5  13      322.09      353.61     18.13 o 
  -2   5  13      750.89      768.78     23.03 o 
  -1   5  13      388.42      416.26     19.46 o 
   0   5  13      556.09      537.54     19.27 o 
   1   5  13      506.85      516.10     26.08 o 
   2   5  13      279.61      282.73     30.04 o 
   3   5  13      145.56      129.57     13.83 o 
   4   5  13      146.66      131.49     15.43 o 
   5   5  13        0.28      -12.27     13.57 o 
   6   5  13      108.95      114.51     30.78 o 
  -6   6  13      258.61      305.56     19.12 o 
  -5   6  13        4.44       -6.37     13.22 o 
  -4   6  13      538.29      532.52     21.70 o 
  -3   6  13       35.70       15.77     11.79 o 
  -2   6  13      189.60      162.88     13.99 o 
  -1   6  13      401.36      424.57     25.31 o 
   0   6  13      295.68      311.80     15.99 o 
   1   6  13      794.90      735.11     45.56 o 
   2   6  13      101.46      102.08     12.99 o 
   3   6  13     1381.60     1339.85     38.28 o 
   4   6  13        4.06      -11.06     17.13 o 
   5   6  13     1611.10     1640.40     56.53 o 
  -6   7  13        3.82       16.83     13.51 o 
  -5   7  13       24.92       13.94     13.12 o 
  -4   7  13        7.85       10.77     12.55 o 
  -3   7  13       45.51       34.63     12.23 o 
  -2   7  13       23.62       41.61     11.68 o 
  -1   7  13       51.98       75.89     12.26 o 
   0   7  13      203.26      196.79     18.04 o 
   1   7  13        1.77        1.69     12.67 o 
   2   7  13      311.79      304.68     22.78 o 
   3   7  13      192.32      206.99     20.12 o 
   4   7  13      111.50      123.50     15.43 o 
   5   7  13        6.36        5.55     14.28 o 
  -6   8  13      215.00      236.42     30.78 o 
  -5   8  13       13.66       22.78     18.43 o 
  -4   8  13      170.65      174.72     15.87 o 
  -3   8  13       11.86        0.44     11.75 o 
  -2   8  13      149.94      141.79     13.66 o 
  -1   8  13      120.59      142.04     18.34 o 
   0   8  13      234.30      217.36     18.63 o 
   1   8  13      108.56      134.98     28.32 o 
   2   8  13       87.87       85.56     16.40 o 
   3   8  13       32.82       41.79     12.68 o 
   4   8  13        0.08        6.22     16.27 o 
   5   8  13      112.45      101.47     15.88 o 
  -6   9  13       22.78       46.79     22.16 o 
  -5   9  13      559.55      536.37     22.94 o 
  -4   9  13        3.94       20.68     12.64 o 
  -3   9  13      565.97      593.69     27.82 o 
  -2   9  13      121.02      107.53     17.15 o 
  -1   9  13      522.53      506.25     25.41 o 
   0   9  13      503.39      536.86     40.63 o 
   1   9  13       80.34       75.53     15.03 o 
   2   9  13      946.45     1005.57     27.96 o 
   3   9  13       12.35        5.68     12.68 o 
   4   9  13      796.44      808.24     31.46 o 
   5   9  13       48.30       37.27     19.46 o 
  -6  10  13      233.64      181.01     25.86 o 
  -5  10  13        1.41      -12.10     15.22 o 
  -4  10  13      787.05      769.08     30.68 o 
  -3  10  13       17.91        9.28     16.09 o 
  -2  10  13      547.25      538.92     26.46 o 
  -1  10  13      122.63      119.85     17.71 o 
   0  10  13      496.52      523.32     40.63 o 
   1  10  13      302.64      302.38     21.00 o 
   2  10  13      209.05      192.84     33.78 o 
   3  10  13      466.89      499.93     21.89 o 
   4  10  13        0.57        1.99     13.83 o 
   5  10  13      390.96      392.80     36.94 o 
  -5  11  13       54.41       53.59     25.24 o 
  -4  11  13       10.88        1.09     15.22 o 
  -3  11  13      104.35       96.08     17.71 o 
  -2  11  13       27.99       36.42     16.47 o 
  -1  11  13       48.74       42.51     16.27 o 
   0  11  13        7.39      -23.40     23.40 o 
   1  11  13       14.42        3.81     13.42 o 
   2  11  13      109.92       93.74     13.99 o 
   3  11  13        7.78        5.76     13.57 o 
   4  11  13      570.69      594.87     34.22 o 
  -5  12  13       62.67       59.10     24.63 o 
  -4  12  13      323.13      375.10     45.56 o 
  -3  12  13        4.70       -1.58     15.22 o 
  -2  12  13      360.23      416.21     25.07 o 
  -1  12  13      375.03      309.07     35.71 o 
   0  12  13      809.09      868.09     51.72 o 
   1  12  13      292.58      265.95     21.55 o 
   2  12  13      180.37      177.85     16.60 o 
   3  12  13       46.59       32.55     19.57 o 
   4  12  13      110.05      119.45     16.40 o 
  -4  13  13      486.15      487.84     26.99 o 
  -3  13  13      145.39      140.74     24.01 o 
  -2  13  13      647.46      820.28     31.70 o 
  -1  13  13      347.88      338.62     38.17 o 
   0  13  13      661.42      763.43     50.48 o 
   1  13  13       34.82       32.01     15.03 o 
   2  13  13      568.21      591.79     24.03 o 
   3  13  13       40.94       40.14     14.86 o 
   4  13  13      639.07      752.06     63.41 o 
  -4  14  13      198.20      264.74     32.01 o 
  -3  14  13        8.92       13.54     16.62 o 
  -2  14  13       86.00      108.36     28.32 o 
  -1  14  13       41.46       11.08     28.32 o 
   0  14  13       41.19       67.72     28.32 o 
   1  14  13      491.87      586.12    100.35 o 
   2  14  13        0.90       -8.16     12.91 o 
   3  14  13      730.68      748.51     27.79 o 
  -3  15  13       32.10       50.36     16.47 o 
  -2  15  13       71.43       61.57     23.40 o 
  -1  15  13        6.73       -4.93     28.32 o 
   0  15  13       97.75      115.75     29.55 o 
   1  15  13      200.93      199.48     34.48 o 
   2  15  13      564.58      659.53     25.37 o 
   3  15  13       13.54      -14.50     14.50 o 
  -3  16  13      120.91      134.22     23.40 o 
  -2  16  13      285.70      313.99     34.48 o 
  -1  16  13      157.69      209.33     35.71 o 
   0  16  13       17.63       14.78     29.55 o 
   1  16  13      723.70      794.21     52.95 o 
   2  16  13      187.68      174.85     28.32 o 
   3  16  13     1055.10     1200.55     56.64 o 
  -2  17  13       23.77       44.33     19.70 o 
  -1  17  13      160.49      206.86     36.94 o 
   0  17  13      132.63      148.99     34.48 o 
   2  17  13      252.03      153.92     20.93 o 
  -5   0  14      595.48      722.79     48.02 o 
  -4   0  14     1635.40     1741.11     70.19 o 
  -3   0  14     1299.54     1319.69     38.04 o 
  -2   0  14      449.63      448.14     23.32 o 
  -1   0  14     1819.27     1768.20     66.49 o 
   0   0  14       15.00       40.63     24.63 o 
   1   0  14      710.02      722.79     43.10 o 
   2   0  14      407.96      456.25     24.63 o 
   3   0  14       54.19       65.13     24.63 o 
   4   0  14      889.95      962.91     48.02 o 
   5   0  14      112.38      137.23     20.84 o 
  -5   1  14      796.95      743.21     42.48 o 
  -4   1  14      140.64      144.63     19.97 o 
  -3   1  14      427.13      369.74     19.09 o 
  -2   1  14      228.27      193.23     12.96 o 
  -1   1  14        7.38       -2.57     15.22 o 
   0   1  14      349.11      312.76     34.48 o 
   1   1  14      463.44      468.70     28.32 o 
   2   1  14      440.61      437.39     16.90 o 
   3   1  14      293.27      290.73     15.09 o 
   4   1  14      317.53      345.50     17.34 o 
   5   1  14      117.06      114.89     13.67 o 
  -5   2  14        0.28       22.78     17.41 o 
  -4   2  14       22.34       26.78     13.66 o 
  -3   2  14        4.97       20.39     12.26 o 
  -2   2  14       66.13       83.29     11.12 o 
  -1   2  14       31.07       20.28     11.17 o 
   0   2  14      281.42      281.82     21.88 o 
   1   2  14        3.29       14.68     16.96 o 
   2   2  14       54.61       38.20     10.45 o 
   3   2  14      139.02      139.16     12.92 o 
   4   2  14       60.33       71.25     12.98 o 
   5   2  14       32.01       26.40     15.80 o 
  -5   3  14        6.29       -8.67     12.76 o 
  -4   3  14      100.31       99.76     14.44 o 
  -3   3  14      188.68      192.88     16.04 o 
  -2   3  14      642.61      667.80     23.10 o 
  -1   3  14      160.37      166.79     27.15 o 
   0   3  14      501.33      514.25     51.72 o 
   1   3  14       46.66       45.22     19.09 o 
   2   3  14      100.92       84.96     13.90 o 
   3   3  14        6.37       -1.72     10.52 o 
   4   3  14       38.86       39.54     15.35 o 
   5   3  14       52.70       51.91     15.27 o 
  -5   4  14      143.39      145.44     19.99 o 
  -4   4  14       28.93       26.36     13.47 o 
  -3   4  14      372.77      363.35     19.56 o 
  -2   4  14       21.67       25.23     12.40 o 
  -1   4  14      410.55      384.43     20.84 o 
   0   4  14      433.24      416.77     25.07 o 
   1   4  14      341.80      379.95     30.78 o 
   2   4  14      927.46     1013.25     34.79 o 
   3   4  14      372.33      364.54     19.18 o 
   4   4  14      774.44      789.56     26.25 o 
   5   4  14      406.54      386.56     21.70 o 
  -5   5  14        1.75       15.19     13.51 o 
  -4   5  14      228.44      228.74     24.16 o 
  -3   5  14      135.93      186.53     15.80 o 
  -2   5  14       96.34       89.43     20.79 o 
  -1   5  14       42.64       42.57     17.24 o 
   0   5  14      124.23      150.86     43.71 o 
   1   5  14       47.40       43.10     27.09 o 
   2   5  14       95.89       98.07     17.73 o 
   3   5  14       43.01       23.34     12.94 o 
   4   5  14        4.87        6.43     13.52 o 
   5   5  14       22.77        0.62     16.54 o 
  -5   6  14       45.33       58.72     13.97 o 
  -4   6  14      177.15      181.57     16.79 o 
  -3   6  14       28.27       39.09     13.40 o 
  -2   6  14       12.43        7.69     11.68 o 
  -1   6  14       53.63       62.20     16.62 o 
   0   6  14       34.74       59.85     15.26 o 
   1   6  14      145.60      150.22     30.78 o 
   2   6  14      232.76      291.24     43.10 o 
   3   6  14       80.53      103.04     14.79 o 
   4   6  14      154.27      212.62     17.87 o 
  -5   7  14        1.21      -21.08     25.24 o 
  -4   7  14      870.09      965.46     29.87 o 
  -3   7  14       15.36       17.50     12.64 o 
  -2   7  14      885.07      913.58     42.94 o 
  -1   7  14        9.47       33.25     19.70 o 
   0   7  14      630.18      715.74     33.86 o 
   1   7  14      210.34      199.48     30.78 o 
   2   7  14      281.23      285.54     40.02 o 
   3   7  14      546.42      602.25     24.21 o 
   4   7  14      137.61      126.73     16.26 o 
  -5   8  14      187.36      157.61     28.32 o 
  -4   8  14       59.99       48.05     14.18 o 
  -3   8  14      446.20      414.23     25.59 o 
  -2   8  14       55.82       61.47     16.83 o 
  -1   8  14      282.57      285.67     27.09 o 
   0   8  14      221.80      210.56     32.01 o 
   1   8  14      154.21      126.83     30.78 o 
   2   8  14       73.38       59.10     29.55 o 
   3   8  14      214.08      195.34     18.76 o 
   4   8  14        4.81      -13.32     15.91 o 
  -4   9  14        5.42       14.61     16.09 o 
  -3   9  14        0.75      -14.80     14.80 o 
  -2   9  14       53.66       45.56     16.54 o 
  -1   9  14        7.02       -2.06     15.67 o 
   0   9  14       15.10      -14.78     25.86 o 
   1   9  14       23.66       14.78     24.63 o 
   2   9  14       16.51       39.91     16.17 o 
   3   9  14       92.08       90.54     25.24 o 
   4   9  14       34.27       72.70     18.28 o 
  -4  10  14       26.75       27.75     16.96 o 
  -3  10  14       70.79       79.72     18.22 o 
  -2  10  14       21.53       31.89     16.47 o 
  -1  10  14       59.01       53.61     17.99 o 
   0  10  14      117.89      105.90     30.78 o 
   1  10  14      470.38      543.02     44.33 o 
   2  10  14       17.29       16.10     15.66 o 
   3  10  14      810.31      849.34     56.66 o 
   4  10  14       26.50        4.93     22.16 o 
  -3  11  14        0.34       -1.06     15.07 o 
  -2  11  14      526.98      578.27     28.93 o 
  -1  11  14        0.31      -28.32     28.32 o 
   0  11  14      797.73      909.96     55.41 o 
   1  11  14        2.37       18.47     25.86 o 
   2  11  14      837.98      898.44     67.72 o 
   3  11  14      118.07      151.26     19.16 o 
  -3  12  14       80.20       94.99     18.70 o 
  -2  12  14        1.99        4.34     16.47 o 
  -1  12  14      178.55      200.71     35.71 o 
   0  12  14        2.61        3.69     28.32 o 
   1  12  14      250.03      208.10     35.71 o 
   2  12  14       21.12        8.89     15.26 o 
   3  12  14      254.05      258.17     21.71 o 
  -2  13  14      105.09      125.61     28.94 o 
  -1  13  14       14.07       43.10     32.01 o 
   0  13  14        6.84       29.55     28.32 o 
   1  13  14      214.03      281.98     38.17 o 
   2  13  14       88.77      135.45     20.93 o 
   3  13  14      446.21      519.29     49.87 o 
   0  14  14        2.19        6.16     29.55 o 
   2  14  14        3.95       -9.85      9.85 o 
  -4   1  15       14.47        9.78     13.02 o 
  -3   1  15       25.60       39.53     11.08 o 
  -2   1  15       55.13       56.26     13.22 o 
  -1   1  15      124.42      144.54     21.55 o 
   0   1  15      270.04      312.76     33.25 o 
   1   1  15      388.78      376.24     26.99 o 
   2   1  15       32.27       -6.90     18.70 o 
   3   1  15      796.43      838.80     26.97 o 
   4   1  15       58.06       79.86     18.66 o 
  -4   2  15      337.96      330.07     28.14 o 
  -3   2  15      156.27      156.18     15.83 o 
  -2   2  15      360.00      376.65     19.72 o 
  -1   2  15      280.03      290.58     40.02 o 
   0   2  15      784.77      885.62     34.19 o 
   1   2  15      388.00      373.53     29.55 o 
   2   2  15      629.36      668.04     32.22 o 
   3   2  15      322.22      357.31     17.41 o 
   4   2  15      225.42      217.84     25.57 o 
  -4   3  15      115.04      105.37     15.27 o 
  -3   3  15       31.70       34.17     13.40 o 
  -2   3  15      333.51      353.40     24.67 o 
  -1   3  15        5.77       -2.05     29.55 o 
   0   3  15      189.78      196.61     24.63 o 
   1   3  15        8.17       -6.16     24.63 o 
   2   3  15      115.69      140.12     21.21 o 
   3   3  15        9.36        2.43     13.12 o 
   4   3  15       70.26       80.54     15.55 o 
  -4   4  15        0.81        4.13     29.55 o 
  -3   4  15        1.57      -12.31     12.31 o 
  -2   4  15        3.36       13.98     12.95 o 
  -1   4  15       98.41       93.75     18.58 o 
   0   4  15      174.12      219.58     21.56 o 
   1   4  15       13.13       19.70     27.09 o 
   2   4  15       54.86       33.25     28.32 o 
   3   4  15      424.35      432.71     26.61 o 
   4   4  15       65.31       39.66     18.47 o 
  -4   5  15      197.88      222.27     20.90 o 
  -3   5  15      247.35      317.06     20.46 o 
  -2   5  15      492.13      496.16     21.51 o 
  -1   5  15      377.64      422.47     19.34 o 
   0   5  15      723.01      838.54     50.48 o 
   1   5  15      339.30      349.70     39.40 o 
   2   5  15      155.73      204.40     34.48 o 
   3   5  15      300.68      361.85     25.41 o 
   4   5  15       76.39       99.75     19.16 o 
  -4   6  15       11.73       -5.04     28.32 o 
  -3   6  15      150.89      111.01     15.36 o 
  -2   6  15      201.82      226.52     17.15 o 
  -1   6  15      448.12      532.36     48.02 o 
   0   6  15      257.85      229.03     34.48 o 
   1   6  15       93.72       50.48     27.09 o 
   2   6  15      654.99      636.60     49.25 o 
   3   6  15       88.95       89.01     40.02 o 
   4   6  15     1061.14     1162.38     54.18 o 
  -4   7  15       23.65       33.25     20.93 o 
  -3   7  15      106.79      128.90     19.46 o 
  -2   7  15       34.59       30.50     16.96 o 
  -1   7  15      365.34      417.86     73.26 o 
   0   7  15       41.02       34.48     27.09 o 
   1   7  15      468.59      477.76     43.10 o 
   2   7  15       45.91       36.94     27.09 o 
   3   7  15        5.98        2.46     20.93 o 
  -3   8  15       54.57       29.55     22.16 o 
  -2   8  15       85.26       89.51     18.22 o 
  -1   8  15       23.19       78.81     22.16 o 
   0   8  15       96.29       51.72     30.78 o 
   1   8  15        1.09        1.23     28.32 o 
   2   8  15       89.32       38.17     30.78 o 
   3   8  15        2.34      -11.08     22.16 o 
  -3   9  15      172.44      153.92     25.86 o 
  -2   9  15      361.21      432.82     57.87 o 
  -1   9  15      331.84      339.85     30.78 o 
   0   9  15      115.37      128.06     32.01 o 
   1   9  15      442.73      466.68     44.33 o 
   3   9  15      236.99      248.73     30.78 o 
  -2  10  15       56.40       30.78     22.16 o 
   0  10  15      259.91      203.17     34.48 o 
   3  10  15       66.72       88.66     24.63 o 
  -2  11  15        5.65        6.16     18.47 o 
  -2   0  16      519.95      469.14     39.40 o 
  -1   0  16       13.14      -11.08     20.93 o 
   0   0  16      355.04      426.04     38.17 o 
   1   0  16       67.23       64.03     30.78 o 
   2   0  16      472.64      488.84     43.10 o 
  -3   1  16      176.97      213.02     24.63 o 
  -2   1  16       31.65       50.48     20.93 o 
  -1   1  16       66.53       40.02     16.54 o 
   0   1  16      150.59      138.55     20.03 o 
   1   1  16       59.49      105.90     32.01 o 
   2   1  16       56.78       53.56     24.01 o 
   3   1  16       82.45       94.81     29.55 o 
  -3   2  16       66.88       75.11     20.93 o 
  -2   2  16        1.23       -9.42     14.73 o 
  -1   2  16      234.94      200.74     21.32 o 
   0   2  16      172.49      161.15     25.24 o 
   1   2  16       11.12       34.48     29.55 o 
   2   2  16       41.64       33.25     20.93 o 
  -3   3  16      282.40      320.98     22.16 o 
  -2   3  16        0.06      -20.93     20.93 o 
  -1   3  16      104.63      128.81     24.01 o 
   0   3  16       38.02       24.63     20.93 o 
   1   3  16       57.70       52.95     30.78 o 
  -3   4  16       23.03       35.04     14.19 o 
  -2   4  16       52.19       52.95     22.16 o 
  -1   4  16       64.10      102.00     18.22 o 
  -3   5  16        4.68      -17.24     18.47 o 
  -2   5  16        0.86      -12.10     12.10 o 
  -2   6  16        2.00       24.63     18.47 o 
  -2   7  16       10.43        9.85     16.01 o 
                                                 
